# Supplementary material for: 1,3-Bis[4-(dimethyl­amino)benz­yl]-4,5,6,7-tetra­hydro-1H-1,3-diazepan-2-ium chloride
Source: Acta Crystallogr Sect E Struct Rep Online. 2008 Dec 13;65(Pt 1):o109–10. doi: 10.1107/S1600536808041603 (PMC2968033; doi:10.1107/S1600536808041603)
Supplement: Supplementary file 1 [file e-65-0o109-sup1.cif]

##############################################################################
###                                                                        ###
###        Electronic paper (Acta Crystallographica Section E)             ###
###                                                                        ###
##############################################################################
#                                                                            #
# This CIF contains the data in a paper accepted for publication in Acta     #
# Crystallographica Section E. It conforms to the requirements of Notes      #
# for Authors for Section E, and has been peer reviewed under the auspices   #
# of the IUCr Commission on Journals.                                        #
#                                                                            #
# Full details of the Crystallographic Information File format               #
# are given in the paper "The Crystallographic Information File (CIF):       #
# a New Standard Archive File for Crystallography" by S. R. Hall, F. H.      #
# Allen and I. D. Brown [Acta Cryst. (1991), A47, 655-685].                  #
#                                                                            #
# The current version of the core CIF dictionary is obtainable from          #
# ftp://ftp.iucr.org/pub/cif_core.dic. The current version number is 2.4.    #
#                                                                            #
# Software is freely available for graphical display of the structure(s) in  #
# this CIF.  For information consult the CIF home page http://www.iucr.org/  #
# cif/home.html                                                              #
#                                                                            #
# This file may be used for bona fide research purposes within the           #
# scientific community so long as proper attribution is given to the journal # 
# article from which it was obtained.                                        #
#                                                                            #
##############################################################################
                                             
data_global
_audit_creation_method     SHELXL-97
_journal_data_validation_number     ?
_journal_date_recd_electronic     2008-11-12
_journal_date_accepted     2008-12-08
_journal_name_full     'Acta Crystallographica, Section E'
_journal_year     2009
_journal_volume     65
_journal_issue      1
_journal_page_first     o109
_journal_page_last     o110
_journal_paper_category     QO
_journal_coeditor_code     HG2445
_publ_contact_author_name     'Hakan Arslan'
_publ_contact_author_address
;
Department of Natural Sciences,
Fayetteville State University,
Fayetteville, NC, 28301, USA
Department of Chemistry,
Faculty of Pharmacy,
Mersin University, Mersin,
TR 33169, Turkey
;
_publ_contact_author_email     'hakan.arslan.acad@gmail.com'
_publ_contact_author_fax     '+1-910-672-1159'
_publ_contact_author_phone     '+1-910-672-1532'
_publ_section_title
;\
1,3-Bis[4-(dimethylamino)benzyl]-4,5,6,7-tetrahydro-1<i>H</i>-1,3-diazepan-\
2-ium chloride
;
loop_
    _publ_author_name
    _publ_author_footnote
    _publ_author_address
    'Arslan, Hakan' .
;
Department of Natural Sciences,
Fayetteville State University,
Fayetteville, NC 28301, USA
Department of Chemistry,
Faculty of Pharmacy,
Mersin University, Mersin, TR 33169,
Turkey
;
    'VanDerveer, Don' .
;
Department of Chemistry,
Clemson University,
Clemson, SC 29634, USA
;
    'G\"ok, Yetkin' .
;
Department of Chemistry,
Faculty of Science and Arts,
\.In\"on\"u University,
Malatya, TR 44280, Turkey
;
    '\"Ozdemir, \.Ismail' .
;
Department of Chemistry,
Faculty of Science and Arts,
\.In\"on\"u University,
Malatya, TR 44280, Turkey
;
    '\,Cetinkaya, Bekir' .
;
Department of Chemistry,
Faculty of Science,
Ege University,
Bornova-\.Izmir, TR 35100, Turkey
;
data_I
_chemical_name_systematic
;
1,3-Bis[4-(dimethylamino)benzyl]-4,5,6,7-tetrahydro-1<i>H</i>-1,3-
diazepan-2-ium chloride
;
_chemical_name_common
;
;
_chemical_formula_moiety     'C23 H33 N4 +, Cl -'
_chemical_formula_sum     'C23 H33 Cl N4'
_chemical_formula_iupac     'C23 H33 N4 +, Cl -'
_chemical_formula_weight     400.98
_chemical_melting_point     ?
_symmetry_cell_setting     orthorhombic
_symmetry_space_group_name_H-M     'P b c n'
_symmetry_space_group_name_Hall     '-P 2n 2ab'
loop_
    _symmetry_equiv_pos_as_xyz
    'x, y, z'
    '-x+1/2, -y+1/2, z+1/2'
    '-x, y, -z+1/2'
    'x+1/2, -y+1/2, -z'
    '-x, -y, -z'
    'x-1/2, y-1/2, -z-1/2'
    'x, -y, z-1/2'
    '-x-1/2, y-1/2, z'
_cell_length_a     22.663(5)
_cell_length_b     10.081(2)
_cell_length_c     9.6368(19)
_cell_angle_alpha     90.0
_cell_angle_beta     90.0
_cell_angle_gamma     90.0
_cell_volume     2201.7(8)
_cell_formula_units_Z     4
_cell_measurement_reflns_used     5004
_cell_measurement_theta_min     3.0580
_cell_measurement_theta_max     26.3794
_cell_measurement_temperature     153(2)
_exptl_crystal_description     rod
_exptl_crystal_colour     colorless
_exptl_crystal_size_max     0.46
_exptl_crystal_size_mid     0.12
_exptl_crystal_size_min     0.07
_exptl_crystal_density_diffrn     1.210
_exptl_crystal_density_meas     ?
_exptl_crystal_density_method     'not measured'
_exptl_crystal_F_000     864
_exptl_absorpt_coefficient_mu     0.189
_exptl_absorpt_correction_type     multi-scan
_exptl_absorpt_process_details
;
(REQAB; Jacobson, 1998)
;
_exptl_absorpt_correction_T_min     0.9180
_exptl_absorpt_correction_T_max     0.9869
_exptl_special_details
;
;
_diffrn_ambient_temperature     153(2)
_diffrn_radiation_type     MoK\a
_diffrn_radiation_wavelength     0.71073
_diffrn_radiation_source     'Sealed Tube'
_diffrn_radiation_monochromator     'Graphite Monochromator'
_diffrn_measurement_device
;
Rigaku Mercury CCD
;
_diffrn_measurement_method     'omega'
_diffrn_detector_area_resol_mean     14.6306
_diffrn_reflns_number     14704
_diffrn_reflns_av_R_equivalents     0.0534
_diffrn_reflns_av_sigmaI/netI     0.0283
_diffrn_reflns_theta_min     3.06
_diffrn_reflns_theta_max     25.05
_diffrn_reflns_theta_full     25.05
_diffrn_measured_fraction_theta_max     0.998
_diffrn_measured_fraction_theta_full     0.998
_diffrn_reflns_limit_h_min     -27
_diffrn_reflns_limit_h_max     23
_diffrn_reflns_limit_k_min     -12
_diffrn_reflns_limit_k_max     11
_diffrn_reflns_limit_l_min     -11
_diffrn_reflns_limit_l_max     11
_diffrn_reflns_reduction_process     'Lp corrections applied'
_diffrn_standards_number     ?
_diffrn_standards_interval_count     ?
_diffrn_standards_interval_time     ?
_diffrn_standards_decay_%     ?
_refine_special_details
;
Refinement of <i>F</i>^2^ against ALL reflections. The weighted <i>R</i>-factor
<i>wR</i> and goodness of fit <i>S</i> are based on <i>F</i>^2^, conventional
<i>R</i>-factors <i>R</i> are based on <i>F</i>, with <i>F</i> set to zero for
negative <i>F</i>^2^. The threshold expression of <i>F</i>^2^ >
\s(<i>F</i>^2^) is used only for calculating <i>R</i>-factors(gt) <i>etc</i>.
and is not relevant to the choice of reflections for refinement.
<i>R</i>-factors based on <i>F</i>^2^ are statistically about twice as large
as those based on <i>F</i>, and <i>R</i>- factors based on ALL data will be
even larger.
;
_reflns_number_total     1947
_reflns_number_gt     1481
_reflns_threshold_expression     I>2\s(I)
_refine_ls_structure_factor_coef     Fsqd
_refine_ls_matrix_type     full
_refine_ls_R_factor_all     0.0810
_refine_ls_R_factor_gt     0.0592
_refine_ls_wR_factor_gt     0.1396
_refine_ls_wR_factor_ref     0.1597
_refine_ls_goodness_of_fit_ref     1.103
_refine_ls_restrained_S_all     1.103
_refine_ls_number_reflns     1947
_refine_ls_number_parameters     130
_refine_ls_number_restraints     0
_refine_ls_hydrogen_treatment     constr
_refine_ls_weighting_scheme     calc
_refine_ls_weighting_details
         'calc w=1/[\s^2^(Fo^2^)+(0.0629P)^2^+3.1587P] where P=(Fo^2^+2Fc^2^)/3'
_atom_sites_solution_hydrogens     geom
_atom_sites_solution_primary     direct
_atom_sites_solution_secondary     difmap
_refine_ls_shift/su_max     0.000
_refine_ls_shift/su_mean     0.000
_refine_diff_density_max     0.276
_refine_diff_density_min     -0.300
_refine_ls_extinction_method     none
_refine_ls_extinction_coef     ?
loop_
    _atom_type_symbol
    _atom_type_description
    _atom_type_scat_dispersion_real
    _atom_type_scat_dispersion_imag
    _atom_type_scat_source
    'C' 'C' 0.0033 0.0016
                         'International Tables Vol C Tables 4.2.6.8 and 6.1.1.4'
    'H' 'H' 0.0000 0.0000
                         'International Tables Vol C Tables 4.2.6.8 and 6.1.1.4'
    'N' 'N' 0.0061 0.0033
                         'International Tables Vol C Tables 4.2.6.8 and 6.1.1.4'
    'Cl' 'Cl' 0.1484 0.1585
                         'International Tables Vol C Tables 4.2.6.8 and 6.1.1.4'
_computing_data_collection     'CrystalClear (Rigaku/MSC, 2001)'
_computing_cell_refinement     'CrystalClear (Rigaku/MSC, 2001)'
_computing_data_reduction     'CrystalClear (Rigaku/MSC, 2001)'
_computing_structure_solution     'SHELXTL (Sheldrick, 2008)'
_computing_structure_refinement     'SHELXTL (Sheldrick, 2008)'
_computing_molecular_graphics
            'SHELXTL (Sheldrick, 2008) and Mercury (Macrae <i>et al.</i>, 2006)'
_computing_publication_material     'SHELXTL (Sheldrick, 2008)'
loop_
    _atom_site_type_symbol
    _atom_site_label
    _atom_site_fract_x
    _atom_site_fract_y
    _atom_site_fract_z
    _atom_site_U_iso_or_equiv
    _atom_site_adp_type
    _atom_site_calc_flag
    _atom_site_refinement_flags
    _atom_site_occupancy
    _atom_site_disorder_assembly
    _atom_site_disorder_group
    Cl Cl1 0.5000 0.27328(9) 0.2500 0.0326(3) Uani d S 1 . .
    N N1 0.53058(10) 0.3281(2) 0.8530(2) 0.0263(5) Uani d . 1 . .
    N N2 0.81399(11) 0.3446(3) 0.8340(3) 0.0465(8) Uani d . 1 . .
    C C1 0.5000 0.3809(4) 0.7500 0.0234(8) Uani d S 1 . .
    H H1 0.5000 0.4761 0.7500 0.028 Uiso calc SR 1 . .
    C C2 0.54103(13) 0.1885(3) 0.8905(3) 0.0320(7) Uani d . 1 . .
    H H2A 0.5391 0.1810 0.9897 0.038 Uiso calc R 1 . .
    H H2B 0.5805 0.1656 0.8631 0.038 Uiso calc R 1 . .
    C C3 0.49952(13) 0.0887(3) 0.8287(3) 0.0299(7) Uani d . 1 . .
    H H3A 0.4602 0.1074 0.8599 0.036 Uiso calc R 1 . .
    H H3B 0.5100 0.0019 0.8616 0.036 Uiso calc R 1 . .
    C C4 0.56701(12) 0.4207(3) 0.9380(3) 0.0286(6) Uani d . 1 . .
    H H4A 0.5588 0.4062 1.0345 0.034 Uiso calc R 1 . .
    H H4B 0.5564 0.5104 0.9160 0.034 Uiso calc R 1 . .
    C C5 0.63188(12) 0.4015(3) 0.9123(3) 0.0280(6) Uani d . 1 . .
    C C6 0.65910(13) 0.4560(3) 0.7968(3) 0.0361(7) Uani d . 1 . .
    H H6 0.6359 0.5068 0.7327 0.043 Uiso calc R 1 . .
    C C7 0.71893(14) 0.4394(3) 0.7709(4) 0.0410(8) Uani d . 1 . .
    H H7 0.7364 0.4791 0.6902 0.049 Uiso calc R 1 . .
    C C8 0.75396(13) 0.3648(3) 0.8622(3) 0.0359(7) Uani d . 1 . .
    C C9 0.72698(13) 0.3100(3) 0.9785(3) 0.0359(7) Uani d . 1 . .
    H H9 0.7500 0.2585 1.0425 0.043 Uiso calc R 1 . .
    C C10 0.66696(13) 0.3289(3) 1.0031(3) 0.0316(7) Uani d . 1 . .
    H H10 0.6494 0.2909 1.0846 0.038 Uiso calc R 1 . .
    C C11 0.84333(15) 0.4411(4) 0.7441(5) 0.0577(11) Uani d . 1 . .
    H H11A 0.8243 0.4424 0.6552 0.087 Uiso calc R 1 . .
    H H11B 0.8840 0.4166 0.7328 0.087 Uiso calc R 1 . .
    H H11C 0.8410 0.5276 0.7854 0.087 Uiso calc R 1 . .
    C C12 0.85025(15) 0.2829(4) 0.9408(4) 0.0569(11) Uani d . 1 . .
    H H12A 0.8501 0.3374 1.0225 0.085 Uiso calc R 1 . .
    H H12B 0.8900 0.2737 0.9074 0.085 Uiso calc R 1 . .
    H H12C 0.8346 0.1970 0.9628 0.085 Uiso calc R 1 . .
loop_
    _atom_site_aniso_label
    _atom_site_aniso_U_11
    _atom_site_aniso_U_22
    _atom_site_aniso_U_33
    _atom_site_aniso_U_12
    _atom_site_aniso_U_13
    _atom_site_aniso_U_23
    Cl1 0.0410(6) 0.0223(5) 0.0347(5) 0.000 0.0031(4) 0.000
    N1 0.0280(12) 0.0207(11) 0.0302(12) -0.0008(9) 0.0021(10) -0.0010(10)
    N2 0.0300(14) 0.0458(17) 0.064(2) -0.0016(12) 0.0035(13) -0.0117(15)
    C1 0.0210(17) 0.0196(18) 0.030(2) 0.000 0.0053(16) 0.000
    C2 0.0399(16) 0.0206(14) 0.0356(16) 0.0035(12) -0.0043(13) 0.0019(12)
    C3 0.0376(15) 0.0191(13) 0.0331(16) 0.0013(12) 0.0030(13) 0.0035(11)
    C4 0.0303(14) 0.0239(14) 0.0315(15) 0.0006(11) 0.0013(12) -0.0053(12)
    C5 0.0300(15) 0.0251(14) 0.0290(15) -0.0003(11) 0.0000(11) -0.0032(12)
    C6 0.0331(16) 0.0372(17) 0.0379(17) 0.0004(13) 0.0013(13) 0.0056(14)
    C7 0.0386(17) 0.0415(18) 0.0430(19) -0.0055(14) 0.0073(14) 0.0058(15)
    C8 0.0299(15) 0.0327(16) 0.0450(17) -0.0011(12) 0.0007(14) -0.0093(14)
    C9 0.0353(16) 0.0350(17) 0.0373(17) 0.0069(13) -0.0062(13) -0.0036(14)
    C10 0.0348(16) 0.0299(15) 0.0300(15) -0.0002(12) 0.0000(12) -0.0013(13)
    C11 0.0358(18) 0.045(2) 0.092(3) -0.0136(15) 0.0185(19) -0.014(2)
    C12 0.0326(17) 0.067(3) 0.071(3) 0.0097(17) -0.0076(18) -0.024(2)
_geom_special_details
;
All e.s.d.'s (except the e.s.d. in the dihedral angle between two l.s. planes)
are estimated using the full covariance matrix. The cell e.s.d.'s are taken
into account individually in the estimation of e.s.d.'s in distances, angles
and torsion angles; correlations between e.s.d.'s in cell parameters are only
used when they are defined by crystal symmetry. An approximate (isotropic)
treatment of cell e.s.d.'s is used for estimating e.s.d.'s involving l.s.
planes.
;
loop_
    _geom_bond_atom_site_label_1
    _geom_bond_atom_site_label_2
    _geom_bond_site_symmetry_2
    _geom_bond_distance
    _geom_bond_publ_flag
    N1 C1 . 1.322(3) ?
    N1 C2 . 1.472(3) ?
    N1 C4 . 1.491(3) ?
    N2 C8 . 1.402(4) ?
    N2 C12 . 1.456(5) ?
    N2 C11 . 1.462(5) ?
    C1 N1 3_656 1.322(3) ?
    C1 H1 . 0.9600 ?
    C2 C3 . 1.501(4) ?
    C2 H2A . 0.9600 ?
    C2 H2B . 0.9600 ?
    C3 C3 3_656 1.517(6) ?
    C3 H3A . 0.9600 ?
    C3 H3B . 0.9600 ?
    C4 C5 . 1.503(4) ?
    C4 H4A . 0.9600 ?
    C4 H4B . 0.9600 ?
    C5 C6 . 1.386(4) ?
    C5 C10 . 1.391(4) ?
    C6 C7 . 1.389(4) ?
    C6 H6 . 0.9600 ?
    C7 C8 . 1.404(5) ?
    C7 H7 . 0.9600 ?
    C8 C9 . 1.391(4) ?
    C9 C10 . 1.394(4) ?
    C9 H9 . 0.9600 ?
    C10 H10 . 0.9600 ?
    C11 H11A . 0.9599 ?
    C11 H11B . 0.9599 ?
    C11 H11C . 0.9599 ?
    C12 H12A . 0.9599 ?
    C12 H12B . 0.9599 ?
    C12 H12C . 0.9599 ?
loop_
    _geom_angle_atom_site_label_1
    _geom_angle_atom_site_label_2
    _geom_angle_atom_site_label_3
    _geom_angle_site_symmetry_1
    _geom_angle_site_symmetry_3
    _geom_angle
    _geom_angle_publ_flag
    C1 N1 C2 . . 130.8(3) ?
    C1 N1 C4 . . 116.8(2) ?
    C2 N1 C4 . . 112.0(2) ?
    C8 N2 C12 . . 118.2(3) ?
    C8 N2 C11 . . 117.3(3) ?
    C12 N2 C11 . . 116.5(3) ?
    N1 C1 N1 3_656 . 132.6(4) ?
    N1 C1 H1 3_656 . 113.7 ?
    N1 C1 H1 . . 113.7 ?
    N1 C2 C3 . . 116.3(2) ?
    N1 C2 H2A . . 108.2 ?
    C3 C2 H2A . . 108.2 ?
    N1 C2 H2B . . 108.2 ?
    C3 C2 H2B . . 108.2 ?
    H2A C2 H2B . . 107.4 ?
    C2 C3 C3 . 3_656 112.8(2) ?
    C2 C3 H3A . . 109.0 ?
    C3 C3 H3A 3_656 . 109.0 ?
    C2 C3 H3B . . 109.0 ?
    C3 C3 H3B 3_656 . 109.0 ?
    H3A C3 H3B . . 107.8 ?
    N1 C4 C5 . . 111.8(2) ?
    N1 C4 H4A . . 109.3 ?
    C5 C4 H4A . . 109.3 ?
    N1 C4 H4B . . 109.3 ?
    C5 C4 H4B . . 109.3 ?
    H4A C4 H4B . . 107.9 ?
    C6 C5 C10 . . 117.4(3) ?
    C6 C5 C4 . . 121.1(3) ?
    C10 C5 C4 . . 121.5(3) ?
    C5 C6 C7 . . 122.1(3) ?
    C5 C6 H6 . . 119.0 ?
    C7 C6 H6 . . 119.0 ?
    C6 C7 C8 . . 120.3(3) ?
    C6 C7 H7 . . 119.9 ?
    C8 C7 H7 . . 119.9 ?
    C9 C8 N2 . . 121.7(3) ?
    C9 C8 C7 . . 118.0(3) ?
    N2 C8 C7 . . 120.3(3) ?
    C8 C9 C10 . . 120.8(3) ?
    C8 C9 H9 . . 119.6 ?
    C10 C9 H9 . . 119.6 ?
    C5 C10 C9 . . 121.5(3) ?
    C5 C10 H10 . . 119.2 ?
    C9 C10 H10 . . 119.2 ?
    N2 C11 H11A . . 109.5 ?
    N2 C11 H11B . . 109.5 ?
    H11A C11 H11B . . 109.5 ?
    N2 C11 H11C . . 109.5 ?
    H11A C11 H11C . . 109.5 ?
    H11B C11 H11C . . 109.5 ?
    N2 C12 H12A . . 109.5 ?
    N2 C12 H12B . . 109.5 ?
    H12A C12 H12B . . 109.5 ?
    N2 C12 H12C . . 109.5 ?
    H12A C12 H12C . . 109.5 ?
    H12B C12 H12C . . 109.5 ?
loop_
    _geom_torsion_atom_site_label_1
    _geom_torsion_atom_site_label_2
    _geom_torsion_atom_site_label_3
    _geom_torsion_atom_site_label_4
    _geom_torsion_site_symmetry_1
    _geom_torsion_site_symmetry_2
    _geom_torsion_site_symmetry_3
    _geom_torsion_site_symmetry_4
    _geom_torsion
    _geom_torsion_publ_flag
    C2 N1 C1 N1 . . . 3_656 -0.7(2) ?
    C4 N1 C1 N1 . . . 3_656 171.0(2) ?
    C1 N1 C2 C3 . . . . -18.0(4) ?
    C4 N1 C2 C3 . . . . 170.0(2) ?
    N1 C2 C3 C3 . . . 3_656 59.9(4) ?
    C1 N1 C4 C5 . . . . -109.3(2) ?
    C2 N1 C4 C5 . . . . 63.9(3) ?
    N1 C4 C5 C6 . . . . 80.0(3) ?
    N1 C4 C5 C10 . . . . -100.1(3) ?
    C10 C5 C6 C7 . . . . 0.2(5) ?
    C4 C5 C6 C7 . . . . -179.9(3) ?
    C5 C6 C7 C8 . . . . 0.4(5) ?
    C12 N2 C8 C9 . . . . -10.0(4) ?
    C11 N2 C8 C9 . . . . -157.9(3) ?
    C12 N2 C8 C7 . . . . 171.5(3) ?
    C11 N2 C8 C7 . . . . 23.6(5) ?
    C6 C7 C8 C9 . . . . -0.5(5) ?
    C6 C7 C8 N2 . . . . 178.0(3) ?
    N2 C8 C9 C10 . . . . -178.6(3) ?
    C7 C8 C9 C10 . . . . -0.1(5) ?
    C6 C5 C10 C9 . . . . -0.8(4) ?
    C4 C5 C10 C9 . . . . 179.3(3) ?
    C8 C9 C10 C5 . . . . 0.7(5) ?
loop_
    _geom_hbond_atom_site_label_D
    _geom_hbond_atom_site_label_H
    _geom_hbond_atom_site_label_A
    _geom_hbond_site_symmetry_A
    _geom_hbond_distance_DH
    _geom_hbond_distance_HA
    _geom_hbond_distance_DA
    _geom_hbond_angle_DHA
    C1 H1 Cl1 5_666 0.96 2.53 3.486(4) 180.0
    C2 H2A Cl1 1_556 0.96 2.82 3.688(3) 151.0
    C4 H4A Cl1 1_556 0.96 2.81 3.682(3) 152.0
