# Supplementary material for: 1,3-Bis[4-(dimethyl­amino)benz­yl]-4,5,6,7-tetra­hydro-1H-1,3-diazepan-2-ium chloride
Source: Acta Crystallogr Sect E Struct Rep Online. 2008 Dec 13;65(Pt 1):o109–10. doi: 10.1107/S1600536808041603 (PMC2968033; doi:10.1107/S1600536808041603)
Supplement: Supplementary file 2 [file e-65-0o109-Isup2.hkl]

# 
# h,k,l, Fc-squared, Fo-squared, sigma(Fo-squared) and status flag 
# 
data_I
_shelx_title ' Y1 in Pbcn' 
_shelx_refln_list_code          4 
_shelx_F_calc_maximum      176.30 
_exptl_crystal_F_000       864.00 
_reflns_d_resolution_high  0.8394 
 
loop_ 
 _symmetry_equiv_pos_as_xyz 
 'x, y, z' 
 '-x+1/2, -y+1/2, z+1/2' 
 '-x, y, -z+1/2' 
 'x+1/2, -y+1/2, -z' 
 '-x, -y, -z' 
 'x-1/2, y-1/2, -z-1/2' 
 'x, -y, z-1/2' 
 '-x-1/2, y-1/2, z' 
 
_cell_length_a    22.6627 
_cell_length_b    10.0812 
_cell_length_c     9.6368 
_cell_angle_alpha  90.000 
_cell_angle_beta   90.000 
_cell_angle_gamma  90.000 
 
_shelx_F_squared_multiplier     1.000 
 
loop_ 
 _refln_index_h 
 _refln_index_k 
 _refln_index_l 
 _refln_F_squared_calc 
 _refln_F_squared_meas 
 _refln_F_squared_sigma 
 _refln_observed_status 
   4   0   0    13856.00    13594.45    111.13 o 
   8   0   0     5876.86     5897.99     68.13 o 
  10   0   0     4827.81     5472.93     43.56 o 
  12   0   0     6390.49     6798.20     51.19 o 
  14   0   0     1910.94     1720.56     30.16 o 
  16   0   0      117.74       81.16     14.80 o 
  18   0   0     1361.95     1475.03     29.23 o 
  20   0   0      481.74      486.36     18.21 o 
  22   0   0      283.61      308.60     31.41 o 
  26   0   0      854.56     1074.82     53.89 o 
   3   1   0      712.69      567.38     13.84 o 
   5   1   0      240.94      365.66     41.73 o 
   7   1   0     1700.04     1507.52     34.15 o 
   9   1   0      163.16      132.04     14.12 o 
  11   1   0     2701.23     3272.54     27.26 o 
  13   1   0      741.31      823.76     15.50 o 
  15   1   0       41.44       42.82      7.54 o 
  17   1   0       13.96        8.66      5.38 o 
  19   1   0        1.62       15.62      5.78 o 
  21   1   0      831.75      775.84     11.92 o 
  23   1   0       78.26       48.24     11.66 o 
  25   1   0       84.64       78.55     26.34 o 
   0   2   0     4101.82     4136.98     56.71 o 
   2   2   0     2342.64     2564.61     58.26 o 
   4   2   0     6374.13     6578.68     99.17 o 
   6   2   0     1477.53     1248.64     29.37 o 
   8   2   0      805.52      762.02     18.39 o 
  10   2   0      223.38      250.63     15.67 o 
  12   2   0       35.31       12.61      5.54 o 
  14   2   0      522.01      579.23     25.09 o 
  16   2   0       34.38       39.69     14.30 o 
  18   2   0       27.36       35.91      9.87 o 
  20   2   0      128.51       67.85     12.90 o 
  22   2   0      609.04      629.65     11.01 o 
  24   2   0       12.23       22.82      8.57 o 
  26   2   0      188.80      182.05     58.17 o 
   1   3   0      325.42      187.42     31.77 o 
   3   3   0     2506.99     2324.48     42.23 o 
   5   3   0     1032.24      982.70     23.42 o 
   7   3   0     2690.72     2686.40     26.92 o 
   9   3   0     1442.76     1360.49     14.35 o 
  11   3   0      154.92      103.54      9.37 o 
  13   3   0      890.10      908.60     19.00 o 
  15   3   0      121.92      124.63     12.39 o 
  17   3   0       78.43       70.07     10.40 o 
  19   3   0       32.38       13.46      6.26 o 
  21   3   0      325.65      344.69     15.81 o 
  23   3   0      134.58      155.09      9.32 o 
  25   3   0       17.46       25.56      6.69 o 
   0   4   0     2084.23     2456.29     41.85 o 
   2   4   0      251.82      172.36     17.38 o 
   4   4   0      134.29       72.49     11.03 o 
   6   4   0      823.40      817.73     21.29 o 
   8   4   0      186.94      130.50     17.91 o 
  10   4   0      115.08       92.39     13.27 o 
  12   4   0      150.09      124.06      5.99 o 
  14   4   0      958.34      955.63     16.88 o 
  16   4   0      648.65      710.49     17.94 o 
  18   4   0      684.10      781.75     19.53 o 
  20   4   0      210.62      222.03     11.36 o 
  22   4   0        0.08       -6.09      4.47 o 
  24   4   0        0.44        1.18      3.25 o 
   1   5   0       97.17       90.34     14.15 o 
   3   5   0      988.15      926.47     21.50 o 
   5   5   0     4573.59     4774.39     43.15 o 
   7   5   0      915.21      876.28     23.59 o 
   9   5   0     1734.22     1737.61     26.52 o 
  11   5   0     1297.20     1403.60     34.61 o 
  13   5   0      998.41      928.10     32.46 o 
  15   5   0      332.29      395.95     20.20 o 
  17   5   0      295.72      301.83     18.03 o 
  19   5   0      214.74      200.56     10.74 o 
  21   5   0       13.80        3.40      5.00 o 
  23   5   0       14.05       11.79      5.21 o 
   0   6   0       40.04       62.62     25.26 o 
   2   6   0     1360.67     1225.49     25.63 o 
   4   6   0       43.05       85.25      9.84 o 
   6   6   0       69.45       28.52      5.50 o 
   8   6   0     2209.66     2420.20     37.70 o 
  10   6   0      784.52      826.22     27.24 o 
  12   6   0      599.58      604.55     30.57 o 
  14   6   0     5606.29     6206.39    106.03 o 
  16   6   0     1066.96     1198.17     28.62 o 
  18   6   0      714.16      767.37     25.58 o 
  20   6   0      450.67      470.81     19.04 o 
  22   6   0       28.42       43.02     10.21 o 
   1   7   0      159.10      166.24     31.07 o 
   3   7   0        0.23       10.65     14.91 o 
   5   7   0      399.81      384.79     13.69 o 
   7   7   0      838.20      895.66     27.81 o 
   9   7   0      693.74      758.20     27.09 o 
  11   7   0      109.87      115.75     18.02 o 
  13   7   0      172.97      136.21     17.14 o 
  15   7   0      426.34      454.03     21.89 o 
  17   7   0      644.47      759.45     24.10 o 
  19   7   0       83.73       72.00     19.45 o 
  21   7   0        0.07        3.77      8.54 o 
   0   8   0     2094.67     2296.37     50.84 o 
   2   8   0       34.18       45.61     15.79 o 
   4   8   0       60.49       71.49     14.94 o 
   6   8   0       25.72       36.46      6.09 o 
   8   8   0     1107.09     1107.71     54.13 o 
  10   8   0      808.94      808.92     27.91 o 
  12   8   0      356.31      320.19     20.59 o 
  14   8   0        8.12        5.02     10.20 o 
  16   8   0     1714.90     2009.20     64.83 o 
  18   8   0      100.48       84.69     16.40 o 
  20   8   0      337.72      355.10     22.55 o 
   1   9   0      173.68      134.80     22.62 o 
   3   9   0      343.99      309.41     21.61 o 
   5   9   0       56.88       31.19     14.13 o 
   7   9   0      586.40      553.42     26.96 o 
   9   9   0      459.91      513.96     30.82 o 
  11   9   0      565.95      608.19     26.62 o 
  13   9   0       21.64       31.87     12.17 o 
  15   9   0     1162.64     1313.74     87.03 o 
  17   9   0      361.99      463.78     22.53 o 
   0  10   0       11.69        1.07     10.39 o 
   2  10   0      642.80      595.40     26.38 o 
   4  10   0       14.62       19.63      8.29 o 
   6  10   0       35.32       33.52     11.03 o 
   8  10   0      199.87      165.98     19.55 o 
  10  10   0        3.90       -0.69     11.80 o 
  12  10   0      243.32      292.93     22.28 o 
  14  10   0      182.05      179.19     32.44 o 
   1  11   0      227.84      237.74     19.13 o 
   3  11   0     1241.31     1369.15     57.39 o 
   5  11   0      625.70      669.32     27.95 o 
   7  11   0      498.16      565.31     43.18 o 
   9  11   0      499.54      492.16     26.19 o 
   0  12   0      155.35      142.92     28.16 o 
   1   1   1      592.11      372.77      7.70 o 
   2   1   1     2737.20     2411.47      9.22 o 
   3   1   1     4042.14     3295.11     19.50 o 
   4   1   1     2874.23     2892.43     35.16 o 
   5   1   1      633.02      915.95    104.54 o 
   6   1   1     5102.66     4861.44     41.02 o 
   7   1   1     1575.45     1321.53     28.73 o 
   8   1   1      211.92      127.85     17.28 o 
   9   1   1      136.03       83.60      9.15 o 
  10   1   1     1014.61      902.27    123.76 o 
  11   1   1     3844.66     4161.02     20.74 o 
  12   1   1      181.41      180.43     21.40 o 
  13   1   1      704.78      656.56     14.31 o 
  14   1   1       85.60       67.88     12.13 o 
  15   1   1      793.32      831.53     16.03 o 
  16   1   1      378.61      388.79     12.63 o 
  17   1   1      666.34      789.01     14.26 o 
  18   1   1       25.40       23.50      6.99 o 
  19   1   1      128.52      114.51     13.99 o 
  20   1   1        4.83       -1.57      6.18 o 
  21   1   1      543.55      550.14     15.52 o 
  22   1   1      643.54      661.83     17.14 o 
  23   1   1       22.09       10.92      5.29 o 
  24   1   1        5.66       10.14      5.21 o 
  25   1   1       14.78        4.73      5.40 o 
  26   1   1        1.28       -0.51      2.69 o 
   0   2   1    24599.20    24735.50    144.80 o 
   1   2   1    22560.98    23546.47     74.66 o 
   2   2   1    12546.15    12967.64     54.98 o 
   3   2   1        7.72      269.75     33.74 o 
   4   2   1      383.04      315.55     31.85 o 
   5   2   1       74.40        3.60      7.89 o 
   6   2   1       89.96       31.38      7.85 o 
   7   2   1       64.90       31.10      5.82 o 
   8   2   1       62.56       20.27      4.15 o 
   9   2   1      970.79     1070.12     10.93 o 
  10   2   1     1403.21     1400.94     14.79 o 
  11   2   1     1034.58     1090.29     10.90 o 
  12   2   1        0.05       -0.91      3.71 o 
  13   2   1        7.81        5.87      4.59 o 
  14   2   1      247.74      263.75      9.47 o 
  15   2   1        1.13        2.25      3.02 o 
  16   2   1       76.66       46.90      5.77 o 
  17   2   1      251.85      243.97     10.05 o 
  18   2   1      334.28      338.55     17.22 o 
  19   2   1      132.98       94.72     16.99 o 
  20   2   1      108.48       71.39      8.52 o 
  21   2   1       12.46        3.77      5.28 o 
  22   2   1      182.09      152.14     10.31 o 
  23   2   1        3.51        3.49      6.19 o 
  24   2   1       82.99       74.13      7.43 o 
  25   2   1       18.28       17.05      4.99 o 
  26   2   1        4.49        1.70      4.89 o 
   1   3   1    10781.06    10320.77     46.56 o 
   2   3   1     4326.79     3853.21     27.51 o 
   3   3   1     3647.52     3302.66     19.69 o 
   4   3   1       42.23        7.01      5.97 o 
   5   3   1     5686.55     5582.94     24.51 o 
   6   3   1     1477.96     1506.77     10.70 o 
   7   3   1     3326.69     3205.55     14.98 o 
   8   3   1      271.28      273.00     15.71 o 
   9   3   1     5480.54     5671.74     19.56 o 
  10   3   1      259.56      278.19      9.84 o 
  11   3   1     1003.17      936.18     12.79 o 
  12   3   1      744.52      751.18     15.88 o 
  13   3   1     3486.17     3864.16     21.83 o 
  14   3   1       86.04       78.51      9.81 o 
  15   3   1     2272.03     2565.13     28.16 o 
  16   3   1      433.12      422.57     13.90 o 
  17   3   1      927.73     1015.99     23.59 o 
  18   3   1       46.43       30.15      6.49 o 
  19   3   1      882.50      942.91     13.39 o 
  20   3   1       93.67       66.73      6.36 o 
  21   3   1      146.02      137.31     10.40 o 
  22   3   1        5.70        1.25      3.22 o 
  23   3   1      671.18      758.63     14.83 o 
  24   3   1        3.36        3.03      3.02 o 
  25   3   1       73.55       38.75      6.17 o 
  26   3   1       16.82       12.54      4.62 o 
   0   4   1     3884.73     3649.98     26.55 o 
   1   4   1     2147.15     2021.75     15.78 o 
   2   4   1      242.51      204.58     10.45 o 
   3   4   1     3498.51     3584.72     17.04 o 
   4   4   1      584.55      668.24      9.98 o 
   5   4   1      968.10      964.56     11.64 o 
   6   4   1      161.10      149.06      8.96 o 
   7   4   1       59.94       51.07      6.86 o 
   8   4   1       45.12       30.16      4.98 o 
   9   4   1      156.34      129.51      7.67 o 
  10   4   1      367.60      341.47      8.95 o 
  11   4   1        0.87       -1.60      5.12 o 
  12   4   1      174.09      175.06      7.73 o 
  13   4   1      957.74     1013.31     13.07 o 
  14   4   1     1351.94     1448.32     15.52 o 
  15   4   1      124.34      135.85      8.46 o 
  16   4   1      212.98      214.91     10.08 o 
  17   4   1      172.17      169.51      8.40 o 
  18   4   1      972.06     1010.51     12.90 o 
  19   4   1        3.93       -1.17      3.96 o 
  20   4   1       83.41       57.26      6.64 o 
  21   4   1       17.60       10.05      5.15 o 
  22   4   1       10.51        2.00      3.28 o 
  23   4   1        9.17        0.12      5.31 o 
  24   4   1      160.92      155.90     10.18 o 
  25   4   1       47.70       33.69      4.69 o 
   1   5   1     1371.79     1417.50     14.54 o 
   2   5   1       21.14       25.55      6.01 o 
   3   5   1     4597.82     5012.72     22.11 o 
   4   5   1       30.89       29.81      5.32 o 
   5   5   1        6.55       -5.60      3.73 o 
   6   5   1        7.92        3.06      3.83 o 
   7   5   1     2609.04     2684.37     28.79 o 
   8   5   1      550.72      581.49     15.51 o 
   9   5   1      140.44      117.58     13.53 o 
  10   5   1      287.65      292.86     13.77 o 
  11   5   1       72.98       44.50      7.28 o 
  12   5   1       16.95       21.25      8.85 o 
  13   5   1       71.97       36.84      9.14 o 
  14   5   1      229.25      239.63     13.38 o 
  15   5   1       31.09       42.78      9.31 o 
  16   5   1       47.19       28.61      5.49 o 
  17   5   1       10.75        1.40      2.99 o 
  18   5   1      170.68      167.61      7.93 o 
  19   5   1      161.37      167.66      6.08 o 
  20   5   1        0.27       -0.27      2.51 o 
  21   5   1       57.05       34.58      7.07 o 
  22   5   1       74.85       57.65      6.24 o 
  23   5   1       42.43       22.72      3.95 o 
  24   5   1        1.44        2.08      1.30 o 
   0   6   1      159.21      177.85     14.40 o 
   1   6   1       50.97       23.53      6.62 o 
   2   6   1     1541.88     1464.71     16.34 o 
   3   6   1       42.22       42.07      7.38 o 
   4   6   1     1998.92     1983.08     16.25 o 
   5   6   1      236.73      245.83      9.88 o 
   6   6   1       16.96        7.86      5.08 o 
   7   6   1        0.00       19.02      6.48 o 
   8   6   1      974.53     1023.37     16.98 o 
   9   6   1       22.57       22.38      8.71 o 
  10   6   1      820.70      802.82     24.25 o 
  11   6   1       39.93       35.84     10.03 o 
  12   6   1      173.81      193.97     20.01 o 
  13   6   1       17.43       20.71     13.26 o 
  14   6   1        1.46        2.68      7.98 o 
  15   6   1      572.38      584.83     16.81 o 
  16   6   1     2184.18     2436.31     29.19 o 
  17   6   1      181.45      168.85     11.87 o 
  18   6   1       11.38        9.84      6.30 o 
  19   6   1      102.34      104.59      9.63 o 
  20   6   1      223.54      299.51     12.21 o 
  21   6   1        4.44       -6.85      4.64 o 
  22   6   1      438.86      498.19     13.87 o 
  23   6   1       18.39        6.91      5.40 o 
   1   7   1      317.94      383.64     13.15 o 
   2   7   1      115.08      113.70     10.16 o 
   3   7   1      344.06      343.99     15.32 o 
   4   7   1        6.92        8.39      6.36 o 
   5   7   1      211.62      245.69     10.95 o 
   6   7   1      894.12      959.51     12.27 o 
   7   7   1       15.12        0.20      5.55 o 
   8   7   1      319.63      328.22     17.04 o 
   9   7   1        0.68       13.73     10.00 o 
  10   7   1       74.58       83.23     14.37 o 
  11   7   1      192.93      161.94     16.66 o 
  12   7   1        1.26       -3.82      8.54 o 
  13   7   1        1.25      -12.39      8.26 o 
  14   7   1      663.50      726.04     18.00 o 
  15   7   1      410.21      430.36     14.91 o 
  16   7   1      425.16      468.17     15.47 o 
  17   7   1      133.45      122.72     11.41 o 
  18   7   1      171.24      164.75     10.98 o 
  19   7   1       12.79       14.02      7.94 o 
  20   7   1        2.90        8.95      6.50 o 
  21   7   1       32.24       19.73      6.30 o 
   0   8   1     2677.46     2755.52     40.56 o 
   1   8   1        0.04        6.05      7.64 o 
   2   8   1      560.33      645.39     16.73 o 
   3   8   1      301.50      380.25     17.31 o 
   4   8   1     1997.98     2272.50     24.81 o 
   5   8   1        5.32       10.80      8.41 o 
   6   8   1     1837.05     1906.22     20.33 o 
   7   8   1      225.35      208.28     13.66 o 
   8   8   1      313.76      310.42     16.96 o 
   9   8   1        8.40        6.11      9.82 o 
  10   8   1      581.90      601.19     17.32 o 
  11   8   1       14.67        0.71      9.99 o 
  12   8   1      914.12      899.26     21.21 o 
  13   8   1      632.67      683.99     18.43 o 
  14   8   1       10.43        4.32      7.68 o 
  15   8   1       63.32       44.26      9.08 o 
  16   8   1      141.91      158.32     12.34 o 
  17   8   1       69.51       78.86     11.07 o 
  18   8   1      201.22      228.87     12.82 o 
  19   8   1        5.00        5.32      6.36 o 
  20   8   1      213.15      251.82     14.34 o 
   1   9   1      585.46      521.50     17.46 o 
   2   9   1      419.73      410.41     16.18 o 
   3   9   1      324.87      286.36     14.90 o 
   4   9   1       86.86       49.51      8.45 o 
   5   9   1      270.88      223.43     14.14 o 
   6   9   1      355.55      327.00     12.06 o 
   7   9   1        1.87       -5.15      3.87 o 
   8   9   1        0.16       -6.57      8.90 o 
   9   9   1      119.09      121.33     13.54 o 
  10   9   1       55.74       43.85      9.48 o 
  11   9   1        3.01       -0.21      8.26 o 
  12   9   1      137.22      139.16     13.54 o 
  13   9   1        0.82        7.33      9.03 o 
  14   9   1        5.27       -8.52      8.00 o 
  15   9   1       49.05       49.03     10.08 o 
  16   9   1       41.56       22.99      9.05 o 
  17   9   1      141.58      140.60     12.68 o 
   0  10   1      340.91      351.32     25.57 o 
   1  10   1       71.03       61.03      9.06 o 
   2  10   1      230.80      235.29     14.84 o 
   3  10   1       31.91       19.04      6.34 o 
   4  10   1      102.54       92.68      8.77 o 
   5  10   1       10.49       12.22      6.11 o 
   6  10   1      154.29      169.49      9.42 o 
   7  10   1       80.05       58.67      9.77 o 
   8  10   1       11.65       13.41      8.44 o 
   9  10   1       40.82       22.57      8.96 o 
  10  10   1      114.02      118.35     12.93 o 
  11  10   1        7.63        5.92      8.26 o 
  12  10   1        0.26        1.50      7.55 o 
  13  10   1        0.78       15.64      8.48 o 
  14  10   1      111.91      115.69     17.67 o 
   1  11   1        2.66       -3.30      6.63 o 
   2  11   1        7.22        9.40      6.38 o 
   3  11   1       46.79       43.93      7.59 o 
   4  11   1       26.63       17.24      4.50 o 
   5  11   1        2.51       -5.37      3.96 o 
   6  11   1        2.67       -3.54      4.48 o 
   7  11   1       71.89       56.95     10.85 o 
   8  11   1       25.71       21.98      7.67 o 
   9  11   1       16.95       11.32      6.68 o 
  10  11   1       61.40       44.61      9.23 o 
   0   0   2     7224.99     7226.49    154.18 o 
   1   0   2    31080.55    31514.86    247.05 o 
   2   0   2     3929.67     4589.13    111.33 o 
   3   0   2     2788.04     3154.84    115.56 o 
   4   0   2    11012.61    10915.29    143.74 o 
   5   0   2     2799.85     2422.96    103.95 o 
   6   0   2    14768.91    14101.51    125.27 o 
   7   0   2     3222.53     3087.31     34.24 o 
   8   0   2     5186.60     4934.89     53.61 o 
   9   0   2     4042.78     4409.22     89.86 o 
  10   0   2     7821.85     8469.17     60.28 o 
  11   0   2       46.09       26.01      8.46 o 
  12   0   2     2447.66     2486.18     47.19 o 
  13   0   2       31.51       21.89     13.08 o 
  14   0   2      961.37      933.32     32.59 o 
  15   0   2      113.25      108.35     19.78 o 
  16   0   2      381.17      422.62     27.06 o 
  17   0   2      239.81      221.47     26.24 o 
  18   0   2      612.89      678.38     34.11 o 
  19   0   2      273.40      320.91     33.55 o 
  20   0   2     1334.98     1306.13     38.95 o 
  21   0   2       92.53       66.23     10.50 o 
  22   0   2      194.94      209.98     17.58 o 
  23   0   2       34.44       12.10      5.21 o 
  24   0   2      471.86      569.05     41.65 o 
  25   0   2       99.30      100.60     13.47 o 
  26   0   2      386.40      413.57     40.73 o 
   1   1   2     1057.16     1482.45     43.81 o 
   2   1   2     2278.16     2696.47     45.61 o 
   3   1   2     1015.23     1268.00     53.70 o 
   4   1   2      501.88      414.11     25.36 o 
   5   1   2      728.41      580.37     22.35 o 
   6   1   2       56.15        6.83      8.11 o 
   7   1   2        0.15       -3.40      4.90 o 
   8   1   2      360.70      341.11     12.58 o 
   9   1   2     1807.30     1859.15     15.46 o 
  10   1   2      164.17      175.42     16.26 o 
  11   1   2      104.19       90.15      7.73 o 
  12   1   2      460.19      490.32     13.70 o 
  13   1   2        0.21       -4.16      7.52 o 
  14   1   2        7.39        5.93      9.79 o 
  15   1   2       39.25       27.28     12.49 o 
  16   1   2       77.85       54.45     13.17 o 
  17   1   2      178.34      216.59     13.80 o 
  18   1   2        2.92        1.17      6.69 o 
  19   1   2      117.30       78.11     10.14 o 
  20   1   2      159.83      106.67     10.38 o 
  21   1   2        1.20       -3.64      6.30 o 
  22   1   2      151.75      156.60     11.78 o 
  23   1   2       81.87       86.57     10.80 o 
  24   1   2        1.39        9.69      4.05 o 
  25   1   2        0.94        2.16      7.94 o 
  26   1   2        5.77        4.78      3.22 o 
   0   2   2     9968.87     9504.31     48.36 o 
   1   2   2      470.70      302.45     19.02 o 
   2   2   2    17522.50    17011.38     60.82 o 
   3   2   2       37.40      -20.80     13.87 o 
   4   2   2     3383.20     3108.40     26.01 o 
   5   2   2      702.91      629.38     19.01 o 
   6   2   2      390.89      342.48     12.00 o 
   7   2   2     1087.34     1014.12      9.70 o 
   8   2   2       89.01       41.37      5.42 o 
   9   2   2      472.53      454.93      8.21 o 
  10   2   2     4627.78     4817.39     19.61 o 
  11   2   2      381.68      446.02     15.38 o 
  12   2   2        1.83       -2.64      3.24 o 
  13   2   2      238.77      275.58     11.33 o 
  14   2   2       28.29       18.27      5.35 o 
  15   2   2       64.38       65.11      7.27 o 
  16   2   2     3685.02     4185.45     23.81 o 
  17   2   2       40.72       28.31      6.80 o 
  18   2   2       76.74       71.47     12.48 o 
  19   2   2      299.48      241.31     14.76 o 
  20   2   2       64.04       44.85      6.57 o 
  21   2   2       76.26       73.25      8.68 o 
  22   2   2      221.96      251.66     14.10 o 
  23   2   2        0.31        2.89      4.63 o 
  24   2   2       37.55       28.43      6.65 o 
  25   2   2       50.61       32.12      6.09 o 
  26   2   2        2.02        2.34      6.78 o 
   1   3   2      447.62      339.59     13.90 o 
   2   3   2     1808.95     1712.91     13.65 o 
   3   3   2     9168.85     9479.55     33.13 o 
   4   3   2     1280.04     1301.49     10.71 o 
   5   3   2      255.63      252.92      8.22 o 
   6   3   2       77.40       58.52      5.24 o 
   7   3   2     1716.99     1838.69     11.28 o 
   8   3   2        2.02        9.32      4.31 o 
   9   3   2       95.34       62.87      5.90 o 
  10   3   2     1586.93     1711.83     13.59 o 
  11   3   2      124.82       77.04      6.81 o 
  12   3   2       76.46       48.70      5.16 o 
  13   3   2        9.62       13.96      4.04 o 
  14   3   2       94.42       88.15      6.10 o 
  15   3   2      616.19      649.05     12.20 o 
  16   3   2      142.65      161.88      8.02 o 
  17   3   2       83.43       83.97      9.36 o 
  18   3   2        6.58        2.82      4.52 o 
  19   3   2      132.08       69.24     12.92 o 
  20   3   2       18.93        5.26      6.21 o 
  21   3   2      186.14      183.73     13.20 o 
  22   3   2      150.31      128.11     10.45 o 
  23   3   2        0.47        8.26      5.46 o 
  24   3   2        0.36        5.25      4.33 o 
  25   3   2       72.59       42.62      9.99 o 
   0   4   2      658.65      552.55     15.08 o 
   1   4   2     1853.15     1947.40     13.66 o 
   2   4   2      516.54      414.11     10.49 o 
   3   4   2      291.27      281.90      8.36 o 
   4   4   2       10.39       23.74      4.19 o 
   5   4   2      450.81      445.80      8.71 o 
   6   4   2      416.09      351.33      8.56 o 
   7   4   2      148.16      137.04      6.66 o 
   8   4   2      132.36       73.92      5.54 o 
   9   4   2      173.57      157.02      7.43 o 
  10   4   2       14.53        0.44      4.56 o 
  11   4   2        0.68       -2.19      4.43 o 
  12   4   2      215.50      222.74      9.50 o 
  13   4   2       90.61       79.58      7.14 o 
  14   4   2      307.51      371.11     10.72 o 
  15   4   2      431.59      434.25     11.41 o 
  16   4   2       59.33       62.57      6.97 o 
  17   4   2      693.30      756.63     13.52 o 
  18   4   2      274.25      248.24      9.50 o 
  19   4   2       48.37       33.84      5.14 o 
  20   4   2        2.14       -6.51      4.34 o 
  21   4   2       52.66       35.57      6.46 o 
  22   4   2        0.27       -0.73      3.73 o 
  23   4   2       10.40        0.61      3.99 o 
  24   4   2      110.52       93.06     10.71 o 
  25   4   2        6.77        7.28      3.61 o 
   1   5   2     3005.41     3281.38     19.21 o 
   2   5   2     1610.41     1642.43     14.41 o 
   3   5   2     1335.00     1443.20     13.96 o 
   4   5   2       39.84       33.40      5.94 o 
   5   5   2       10.69        7.58      4.38 o 
   6   5   2      147.12      180.96      8.58 o 
   7   5   2     1848.20     1958.55     17.88 o 
   8   5   2      176.05      169.86      7.85 o 
   9   5   2        2.17        2.27      2.92 o 
  10   5   2        0.43        5.45      2.97 o 
  11   5   2       81.90       56.79      7.53 o 
  12   5   2      252.41      251.58      9.82 o 
  13   5   2       83.81       56.68      5.66 o 
  14   5   2      335.75      338.00     11.79 o 
  15   5   2     1085.81     1194.54     16.64 o 
  16   5   2       45.21       29.09      5.34 o 
  17   5   2        0.11       -4.94      3.48 o 
  18   5   2        0.67       -0.88      2.38 o 
  19   5   2       60.14       41.40      4.15 o 
  20   5   2       15.65       12.35      3.86 o 
  21   5   2      157.01      179.83      7.14 o 
  22   5   2        0.23        0.68      3.02 o 
  23   5   2        6.38        1.72      2.54 o 
  24   5   2       48.85       25.45      5.84 o 
   0   6   2     1508.77     1555.75     23.84 o 
   1   6   2      144.11      147.38      9.44 o 
   2   6   2        2.35       -0.10      4.98 o 
   3   6   2       45.33       30.26      5.44 o 
   4   6   2     1116.77     1099.87     14.61 o 
   5   6   2      996.10     1138.10     15.23 o 
   6   6   2     1505.62     1709.52     16.30 o 
   7   6   2     1231.12     1414.57     13.66 o 
   8   6   2      904.34      881.94     14.64 o 
   9   6   2      148.97      164.08     11.93 o 
  10   6   2      318.89      306.63     15.35 o 
  11   6   2      318.36      333.35     15.87 o 
  12   6   2      821.60      896.48     24.94 o 
  13   6   2      720.06      782.75     19.37 o 
  14   6   2      307.72      273.53     20.83 o 
  15   6   2      135.13       98.34     11.46 o 
  16   6   2       65.39       35.77      6.89 o 
  17   6   2       43.21       34.04      8.11 o 
  18   6   2     1131.24     1299.03     19.68 o 
  19   6   2      239.46      256.32     11.15 o 
  20   6   2      124.82      135.21      9.56 o 
  21   6   2       64.42       54.66      6.99 o 
  22   6   2      163.39      170.03     10.84 o 
   1   7   2       81.65       56.84      8.66 o 
   2   7   2      115.51      128.26      9.66 o 
   3   7   2        7.31        3.00      5.96 o 
   4   7   2      136.73      144.40     10.08 o 
   5   7   2      816.23      837.66     13.97 o 
   6   7   2       30.21       35.33      8.34 o 
   7   7   2      185.54      169.84      8.88 o 
   8   7   2      242.46      281.17     11.79 o 
   9   7   2      210.77      197.42     13.89 o 
  10   7   2       93.04       88.02     10.65 o 
  11   7   2      244.80      212.40     14.28 o 
  12   7   2        9.56        0.33      7.98 o 
  13   7   2       16.92       -5.15      7.63 o 
  14   7   2        5.62       -3.12      7.10 o 
  15   7   2        4.34       -3.44      6.87 o 
  16   7   2        0.01        4.71      5.97 o 
  17   7   2       25.73       16.34      7.05 o 
  18   7   2      356.91      437.28     14.30 o 
  19   7   2       72.68       93.01     10.79 o 
  20   7   2        0.49        3.78      7.09 o 
  21   7   2       67.78       61.85     10.43 o 
   0   8   2      226.25      272.93     22.10 o 
   1   8   2       18.20       36.53      7.91 o 
   2   8   2      231.88      218.98     17.30 o 
   3   8   2      433.88      522.80     18.67 o 
   4   8   2      434.09      524.61     19.35 o 
   5   8   2      275.77      300.99     15.82 o 
   6   8   2        0.22        7.90      5.47 o 
   7   8   2      644.43      616.58     13.10 o 
   8   8   2       51.80       34.25      8.63 o 
   9   8   2       32.15        3.09      8.32 o 
  10   8   2      116.48       63.40      9.75 o 
  11   8   2       69.94       47.14      7.88 o 
  12   8   2      176.19      152.02     11.16 o 
  13   8   2       47.59       30.76     13.06 o 
  14   8   2       12.43       -1.54      6.96 o 
  15   8   2       31.69       24.73      6.87 o 
  16   8   2      388.80      437.63     16.87 o 
  17   8   2      181.64      167.17     11.63 o 
  18   8   2       71.95       77.86      9.45 o 
  19   8   2        0.07       -1.29      5.85 o 
   1   9   2      630.55      583.18     17.32 o 
   2   9   2        0.18       -1.36      4.84 o 
   3   9   2      112.32       65.37      8.72 o 
   4   9   2       29.86        8.11      5.79 o 
   5   9   2      548.86      516.71     14.56 o 
   6   9   2       63.91       30.00      9.79 o 
   7   9   2      853.17      853.26     15.76 o 
   8   9   2       57.06       35.33      8.76 o 
   9   9   2       22.57       33.20      8.36 o 
  10   9   2       24.57       25.22      9.46 o 
  11   9   2      861.40      986.43     21.82 o 
  12   9   2        8.59       11.32      7.38 o 
  13   9   2      591.13      642.85     18.97 o 
  14   9   2      219.24      203.77     14.25 o 
  15   9   2      111.09      117.45     13.26 o 
  16   9   2        0.07       12.15      7.23 o 
  17   9   2      347.83      388.18     17.67 o 
   0  10   2      642.73      709.73     28.13 o 
   1  10   2        6.09        1.83      4.91 o 
   2  10   2      203.04      164.87     14.49 o 
   3  10   2      207.15      186.93     13.20 o 
   4  10   2       19.41        7.65      5.63 o 
   5  10   2        0.96        9.52      5.79 o 
   6  10   2        2.29        5.91      5.54 o 
   7  10   2        0.74       12.17      7.87 o 
   8  10   2       14.54       10.87     11.15 o 
   9  10   2       68.02       47.84      9.24 o 
  10  10   2       97.32      101.61     11.72 o 
  11  10   2       12.18        9.60      6.75 o 
  12  10   2       22.10       13.74      6.24 o 
  13  10   2      188.36      215.09     13.97 o 
  14  10   2       22.90       11.70      7.64 o 
   1  11   2      849.10      951.37     30.98 o 
   2  11   2       30.48       26.11      8.03 o 
   3  11   2       72.87       57.61      8.07 o 
   4  11   2        3.06        4.58      5.95 o 
   5  11   2      502.63      511.52     16.78 o 
   6  11   2        4.27        7.47      3.04 o 
   7  11   2      334.60      373.48     18.02 o 
   8  11   2        4.52        1.95      7.82 o 
   9  11   2      300.51      299.74     17.92 o 
   1   1   3     6414.36     6154.80     37.50 o 
   2   1   3      153.90       70.80     15.92 o 
   3   1   3     6829.21     6516.36     31.31 o 
   4   1   3     4057.41     4133.87     21.76 o 
   5   1   3      765.16      665.27     12.32 o 
   6   1   3      267.69      244.05      9.78 o 
   7   1   3      170.59      155.09      9.31 o 
   8   1   3     1721.15     1917.70     14.40 o 
   9   1   3      429.77      433.46      9.95 o 
  10   1   3      858.73      901.22     10.13 o 
  11   1   3       18.11       -1.19      4.99 o 
  12   1   3       17.83        6.00      7.23 o 
  13   1   3        5.03       16.32      9.62 o 
  14   1   3        0.08       -8.84     11.63 o 
  15   1   3      297.38      335.79     18.33 o 
  16   1   3      296.87      297.54     16.83 o 
  17   1   3      332.05      323.88     16.23 o 
  18   1   3      731.12      885.40     21.29 o 
  19   1   3        0.10       -7.31      6.75 o 
  20   1   3        1.57       -4.76      5.34 o 
  21   1   3       58.85       67.27      9.21 o 
  22   1   3       49.98       46.77      7.14 o 
  23   1   3      272.92      311.57     14.15 o 
  24   1   3       73.58       40.60      9.86 o 
  25   1   3       91.78       71.91      9.69 o 
   0   2   3      226.06      230.30     16.37 o 
   1   2   3      401.53      400.89     11.78 o 
   2   2   3       43.38        1.21      7.21 o 
   3   2   3      489.94      429.98     11.01 o 
   4   2   3       47.63       24.59      5.92 o 
   5   2   3      429.48      414.28     10.06 o 
   6   2   3      759.67      704.03      9.61 o 
   7   2   3      245.62      265.95      8.62 o 
   8   2   3      693.11      759.61      9.70 o 
   9   2   3      350.55      321.98      9.77 o 
  10   2   3       52.56       41.27      5.36 o 
  11   2   3      592.48      556.41     10.64 o 
  12   2   3        1.41        2.30      3.16 o 
  13   2   3      489.92      544.18     12.38 o 
  14   2   3       46.33       58.11      8.78 o 
  15   2   3      250.15      259.27     11.86 o 
  16   2   3     1023.22     1112.92     15.96 o 
  17   2   3      473.63      509.16     21.28 o 
  18   2   3      364.23      380.79     19.40 o 
  19   2   3      457.75      423.30     19.20 o 
  20   2   3       86.30       55.49      8.55 o 
  21   2   3        0.00       -6.18      5.18 o 
  22   2   3        0.76       18.86      5.02 o 
  23   2   3        8.07        1.58      5.11 o 
  24   2   3       31.64       33.15      5.96 o 
  25   2   3       21.65       18.19      5.14 o 
   1   3   3      111.90       65.86      6.03 o 
   2   3   3        0.00       -6.91      4.60 o 
   3   3   3     6538.52     6265.91     28.58 o 
   4   3   3      916.61      941.06     11.58 o 
   5   3   3     7789.04     9070.69     45.99 o 
   6   3   3       63.47       65.61      6.71 o 
   7   3   3        3.52        0.33      3.69 o 
   8   3   3       62.53       36.37      5.03 o 
   9   3   3     3835.35     3836.64     19.57 o 
  10   3   3       69.56       60.74      6.56 o 
  11   3   3     1339.16     1492.67     12.80 o 
  12   3   3       11.56       13.85      4.16 o 
  13   3   3      301.71      319.12     10.87 o 
  14   3   3      177.82      171.79      8.35 o 
  15   3   3        1.64        0.84      2.63 o 
  16   3   3       25.79       35.69      7.87 o 
  17   3   3      561.87      593.57     15.48 o 
  18   3   3       13.86        4.06      3.14 o 
  19   3   3      617.74      654.92     11.66 o 
  20   3   3       65.80       31.03      7.12 o 
  21   3   3      234.20      253.01     14.63 o 
  22   3   3       54.80       30.05      8.63 o 
  23   3   3      590.78      636.56     19.15 o 
  24   3   3       25.26        6.23      5.68 o 
  25   3   3      163.14      190.94     12.36 o 
   0   4   3     2331.19     2171.20     18.24 o 
   1   4   3      745.02      792.72     11.32 o 
   2   4   3     1131.93     1164.46     11.35 o 
   3   4   3      402.11      452.96     10.62 o 
   4   4   3      753.07      737.27     11.03 o 
   5   4   3      583.29      625.40     10.75 o 
   6   4   3     1838.37     1894.76     13.77 o 
   7   4   3      221.78      215.52      9.05 o 
   8   4   3     1212.47     1209.47     12.11 o 
   9   4   3       73.80       48.15      5.84 o 
  10   4   3      143.14      149.70      8.48 o 
  11   4   3      518.63      554.61     12.15 o 
  12   4   3      851.29      861.98     12.27 o 
  13   4   3       86.06       79.55      7.13 o 
  14   4   3      379.79      396.47     11.51 o 
  15   4   3      370.05      444.53     11.79 o 
  16   4   3      544.54      530.68     15.41 o 
  17   4   3      888.34      877.71     13.33 o 
  18   4   3      369.64      355.62     16.07 o 
  19   4   3      177.59      146.52     10.24 o 
  20   4   3      195.42      186.91     10.16 o 
  21   4   3        1.17        5.01      3.97 o 
  22   4   3        0.76       -1.92      3.13 o 
  23   4   3        8.66        5.02      5.59 o 
  24   4   3        0.02        0.47      5.08 o 
   1   5   3      360.43      352.44     11.73 o 
   2   5   3     1168.14     1154.01     13.04 o 
   3   5   3      937.84      919.23     13.27 o 
   4   5   3     4292.12     4860.76     20.61 o 
   5   5   3       40.48       24.47      4.54 o 
   6   5   3        5.51       -5.48      3.87 o 
   7   5   3      742.75      739.44     11.52 o 
   8   5   3        6.20       17.02      3.30 o 
   9   5   3      138.06      130.53      8.05 o 
  10   5   3      643.98      713.29     11.98 o 
  11   5   3     1095.69     1094.14     15.40 o 
  12   5   3       67.55       46.17      5.98 o 
  13   5   3      518.83      578.00     14.26 o 
  14   5   3      146.30      160.80      9.36 o 
  15   5   3      779.05      827.39     14.25 o 
  16   5   3      236.41      195.00     14.87 o 
  17   5   3      589.52      619.07     12.07 o 
  18   5   3       17.88       10.43      4.53 o 
  19   5   3       82.42       67.27      8.65 o 
  20   5   3       16.59       12.49      3.13 o 
  21   5   3      147.84      189.34     10.92 o 
  22   5   3       27.01       15.22      4.24 o 
  23   5   3        1.78       -0.29      3.31 o 
   0   6   3        9.84       19.24      9.31 o 
   1   6   3      485.83      533.18     13.70 o 
   2   6   3     1539.26     1518.11     16.33 o 
   3   6   3      292.23      335.88     12.10 o 
   4   6   3      699.57      733.92     13.55 o 
   5   6   3      281.06      299.65     12.68 o 
   6   6   3      450.68      451.14     11.75 o 
   7   6   3       63.06       59.21      7.35 o 
   8   6   3      424.03      416.55     11.96 o 
   9   6   3       39.43       32.80      5.76 o 
  10   6   3     1431.99     1531.57     16.06 o 
  11   6   3       32.13       33.88      6.76 o 
  12   6   3      514.20      562.42     12.51 o 
  13   6   3       28.90        6.71      3.96 o 
  14   6   3      526.99      490.05     13.14 o 
  15   6   3      128.94       88.53      7.58 o 
  16   6   3      502.08      526.17     12.10 o 
  17   6   3       47.36       37.24      6.02 o 
  18   6   3      122.58      131.49     14.27 o 
  19   6   3       15.14        8.63      4.17 o 
  20   6   3      115.24      112.72     11.59 o 
  21   6   3        2.60        0.08      5.30 o 
  22   6   3      189.87      177.03     14.78 o 
   1   7   3       35.20       30.85      7.25 o 
   2   7   3        5.99       -2.26      7.26 o 
   3   7   3      241.07      264.16     14.10 o 
   4   7   3      805.04      837.27     16.50 o 
   5   7   3        6.28        4.07      8.49 o 
   6   7   3       93.84       96.95      9.94 o 
   7   7   3      211.41      251.69     13.63 o 
   8   7   3      328.21      376.63     14.23 o 
   9   7   3      138.10       84.57     19.10 o 
  10   7   3      139.83       95.94     11.03 o 
  11   7   3       49.73       29.31      7.66 o 
  12   7   3       14.93        3.00      7.53 o 
  13   7   3      168.14      150.95     11.91 o 
  14   7   3        0.22       -2.45      4.58 o 
  15   7   3      549.07      557.65     16.72 o 
  16   7   3       34.58       34.32      9.79 o 
  17   7   3       53.84       47.25      7.12 o 
  18   7   3      126.91      121.63      9.73 o 
  19   7   3        1.35        2.96      4.43 o 
  20   7   3        1.76        9.09      6.43 o 
   0   8   3     1714.25     1915.28     33.69 o 
   1   8   3      220.28      236.39     15.89 o 
   2   8   3      377.04      439.94     17.58 o 
   3   8   3        0.64       -3.80      6.90 o 
   4   8   3        3.97       -7.03      7.51 o 
   5   8   3      106.27       73.00      8.83 o 
   6   8   3      676.63      647.39     15.98 o 
   7   8   3      118.60       74.07      8.19 o 
   8   8   3      300.65      305.96     12.19 o 
   9   8   3       13.35        0.87      3.18 o 
  10   8   3       65.39       47.16      9.88 o 
  11   8   3        8.35       -0.03      7.40 o 
  12   8   3      215.45      236.76     14.41 o 
  13   8   3        5.32       -4.96      7.20 o 
  14   8   3      870.81     1024.33     22.42 o 
  15   8   3        1.07       -8.70      6.94 o 
  16   8   3      208.09      248.00     13.70 o 
  17   8   3       32.20       26.29      7.97 o 
  18   8   3      159.23      190.37     13.48 o 
   1   9   3      304.45      308.47     17.44 o 
   2   9   3       14.29        4.06      4.34 o 
   3   9   3        0.24       -9.40      6.26 o 
   4   9   3       25.84       14.72      5.39 o 
   5   9   3       46.40       41.82      7.53 o 
   6   9   3       11.49        8.14      5.98 o 
   7   9   3       50.65       33.24      6.71 o 
   8   9   3       20.31        9.96      7.41 o 
   9   9   3      125.85      123.27     10.97 o 
  10   9   3       16.15       10.00      8.24 o 
  11   9   3      271.34      271.14     14.79 o 
  12   9   3      143.84      123.83     11.29 o 
  13   9   3        2.86        8.64      8.68 o 
  14   9   3       76.47       65.19      9.32 o 
  15   9   3        0.48        5.99      5.64 o 
  16   9   3        0.36       -1.69      6.43 o 
   0  10   3      188.98      218.07     22.04 o 
   1  10   3      116.99       90.10     11.30 o 
   2  10   3       21.92       19.39      4.96 o 
   3  10   3       40.69       30.06      8.44 o 
   4  10   3      174.06      181.24     12.73 o 
   5  10   3        0.28       -3.22      6.27 o 
   6  10   3      272.11      325.04     16.12 o 
   7  10   3       41.77       36.06      6.66 o 
   8  10   3      327.59      344.82     17.75 o 
   9  10   3        7.19        9.82      7.83 o 
  10  10   3       44.19       23.70      7.32 o 
  11  10   3      317.35      342.58     17.04 o 
  12  10   3       54.55       51.63     10.37 o 
  13  10   3        4.19        0.00      6.79 o 
   1  11   3       30.26       24.95     11.18 o 
   2  11   3       34.45       24.91      6.25 o 
   3  11   3       16.65        4.68      6.96 o 
   4  11   3       38.25       31.50      7.24 o 
   5  11   3        1.75        6.01      6.72 o 
   6  11   3        9.70        8.92      5.85 o 
   7  11   3       22.17       17.57      8.90 o 
   8  11   3       17.50        8.04      7.91 o 
   0   0   4     2011.08     1632.99     34.81 o 
   1   0   4       13.24      -13.94     13.24 o 
   2   0   4     1228.67     1237.59     39.78 o 
   3   0   4     2597.68     2596.07     28.51 o 
   4   0   4        2.97      -13.26     11.82 o 
   5   0   4       25.24       17.57     11.13 o 
   6   0   4     4285.46     4484.21     39.40 o 
   7   0   4      929.90     1041.59     21.52 o 
   8   0   4      708.26      556.79     19.13 o 
   9   0   4      183.73      129.13     16.32 o 
  10   0   4     1265.05     1360.34     16.73 o 
  11   0   4      263.72      256.30     11.70 o 
  12   0   4     3461.34     3848.61     24.02 o 
  13   0   4     1560.91     1663.57     20.23 o 
  14   0   4     4708.53     5287.59     52.34 o 
  15   0   4       34.67        0.58     12.36 o 
  16   0   4      148.61      118.05     18.84 o 
  17   0   4       39.42       42.62     15.95 o 
  18   0   4     4535.90     5504.99    104.35 o 
  19   0   4       34.46       14.04     10.55 o 
  20   0   4       96.72      101.80     15.93 o 
  21   0   4        2.44       -5.34     10.75 o 
  22   0   4       51.54       27.83     16.56 o 
  23   0   4       26.46       29.73     10.04 o 
  24   0   4       47.29       30.11     10.75 o 
  25   0   4        0.76       -0.21      7.12 o 
   1   1   4      759.27      722.00     13.03 o 
   2   1   4      100.89       67.83      9.50 o 
   3   1   4       73.50       20.31      7.09 o 
   4   1   4      345.89      366.81     10.90 o 
   5   1   4     3100.79     3533.72     27.15 o 
   6   1   4        4.12       18.04      5.32 o 
   7   1   4      263.52      301.36     10.56 o 
   8   1   4      576.74      564.55     12.48 o 
   9   1   4      693.26      641.36     12.24 o 
  10   1   4       70.37       40.66      5.72 o 
  11   1   4      279.34      282.90      9.93 o 
  12   1   4       30.19       30.41      4.43 o 
  13   1   4      497.82      472.94     14.73 o 
  14   1   4      748.81      737.94     14.55 o 
  15   1   4        1.73        7.26     10.93 o 
  16   1   4       79.94       74.18     13.47 o 
  17   1   4      492.85      495.34     19.33 o 
  18   1   4      706.43      683.62     20.30 o 
  19   1   4      146.67      106.07     11.89 o 
  20   1   4      122.36       79.91      9.51 o 
  21   1   4       52.40       43.80      7.65 o 
  22   1   4       29.48       22.77      6.17 o 
  23   1   4      146.91      136.61     12.28 o 
  24   1   4       18.77        8.07      4.35 o 
  25   1   4       14.99        9.81      4.59 o 
   0   2   4        8.90       -2.36      8.25 o 
   1   2   4      281.25      274.79     10.85 o 
   2   2   4      524.15      492.21     12.10 o 
   3   2   4      208.73      250.99      9.93 o 
   4   2   4     1116.31     1091.75     13.09 o 
   5   2   4      672.10      708.79     12.09 o 
   6   2   4      604.47      569.53     11.86 o 
   7   2   4        0.41       -3.98      5.28 o 
   8   2   4     1572.26     1438.67     13.61 o 
   9   2   4      218.28      185.30      9.73 o 
  10   2   4     1508.62     1550.47     15.28 o 
  11   2   4       99.57      106.36      9.37 o 
  12   2   4     1415.96     1544.33     15.64 o 
  13   2   4        8.24       15.57      5.83 o 
  14   2   4      846.15      938.41     16.49 o 
  15   2   4      363.82      375.14     14.17 o 
  16   2   4     1055.76     1146.32     16.92 o 
  17   2   4      607.85      616.05     22.32 o 
  18   2   4      570.15      576.72     20.55 o 
  19   2   4       23.80       21.87      7.24 o 
  20   2   4       55.65       32.73      7.84 o 
  21   2   4       21.56       17.38      6.49 o 
  22   2   4      273.37      284.39     14.42 o 
  23   2   4        1.06       -4.21      4.66 o 
  24   2   4       49.59       38.68      7.68 o 
   1   3   4      877.16      869.61     12.20 o 
   2   3   4      118.11      112.16      7.88 o 
   3   3   4      329.23      436.24     10.75 o 
   4   3   4     2280.74     2556.58     15.84 o 
   5   3   4     1136.75     1192.47     12.64 o 
   6   3   4        0.96       -1.93      4.99 o 
   7   3   4        2.00       -4.80      4.65 o 
   8   3   4      476.13      507.84     10.46 o 
   9   3   4       12.61        2.26      4.57 o 
  10   3   4      261.36      292.81      9.67 o 
  11   3   4      407.17      460.19     11.78 o 
  12   3   4        1.04        5.32      6.22 o 
  13   3   4      653.46      679.80     17.71 o 
  14   3   4        0.21        2.34      4.42 o 
  15   3   4        7.83       15.71      5.99 o 
  16   3   4       53.83       31.59      7.76 o 
  17   3   4     1008.71     1107.33     17.07 o 
  18   3   4      140.58      120.50      9.53 o 
  19   3   4      152.23      131.21      8.83 o 
  20   3   4        0.20       -1.76      4.66 o 
  21   3   4      249.37      259.02     15.34 o 
  22   3   4        6.56       10.60      6.79 o 
  23   3   4       98.60      105.88     12.25 o 
  24   3   4       17.66       13.01      5.45 o 
   0   4   4     3475.97     3514.64     25.31 o 
   1   4   4       91.71       53.51      6.24 o 
   2   4   4       52.67       26.84      5.24 o 
   3   4   4      208.74      212.35      9.69 o 
   4   4   4     1172.39     1173.22     12.54 o 
   5   4   4       20.37       19.58      4.70 o 
   6   4   4      229.32      191.05      9.30 o 
   7   4   4      138.83      139.53      8.38 o 
   8   4   4     1250.39     1291.40     14.35 o 
   9   4   4       12.71       17.16      4.70 o 
  10   4   4       20.62        6.33      4.88 o 
  11   4   4        2.77       -3.82      4.43 o 
  12   4   4      241.50      277.54     11.82 o 
  13   4   4      171.84      188.89     12.51 o 
  14   4   4       21.11       18.62      6.51 o 
  15   4   4       33.94       37.35      7.00 o 
  16   4   4      334.35      330.98     13.65 o 
  17   4   4        0.99       -1.91      7.27 o 
  18   4   4       25.03       11.43      4.39 o 
  19   4   4       90.81       67.40      8.89 o 
  20   4   4      110.15      126.45      9.67 o 
  21   4   4        2.35       -3.37      5.14 o 
  22   4   4       22.05       20.02      5.25 o 
  23   4   4        7.66       -0.16      8.39 o 
   1   5   4      550.48      546.37     11.65 o 
   2   5   4      991.15     1030.04     13.50 o 
   3   5   4      307.94      320.52     11.32 o 
   4   5   4      179.02      213.95      9.57 o 
   5   5   4      104.95       87.30      7.99 o 
   6   5   4       89.81      100.33      8.46 o 
   7   5   4      211.82      250.79     10.37 o 
   8   5   4      656.25      663.05     14.17 o 
   9   5   4       12.86        9.65      4.95 o 
  10   5   4        2.00       -0.46      5.20 o 
  11   5   4        8.93       11.97      5.45 o 
  12   5   4      108.94       96.87      8.94 o 
  13   5   4      110.65       99.35      7.92 o 
  14   5   4       42.72       28.09      5.46 o 
  15   5   4        9.08        0.97      4.53 o 
  16   5   4      130.75       96.90      7.39 o 
  17   5   4      118.43      124.40      7.94 o 
  18   5   4        2.10        3.26      5.28 o 
  19   5   4       21.13       26.18      6.18 o 
  20   5   4        4.18        2.20      4.47 o 
  21   5   4       40.21       31.53      5.78 o 
  22   5   4        3.13       -4.99      4.26 o 
   0   6   4     1341.63     1519.24     24.16 o 
   1   6   4      224.72      236.37     12.36 o 
   2   6   4      854.15      912.96     16.15 o 
   3   6   4      534.29      581.13     14.51 o 
   4   6   4     1345.65     1377.99     17.36 o 
   5   6   4       42.88       13.82      5.50 o 
   6   6   4      115.21      111.27      9.20 o 
   7   6   4      245.39      248.09     11.71 o 
   8   6   4       28.51       15.44      5.79 o 
   9   6   4        7.87       20.61      6.27 o 
  10   6   4       29.23       34.89      8.81 o 
  11   6   4        5.02       -3.31      4.57 o 
  12   6   4        0.29       -4.93      5.94 o 
  13   6   4        3.63        1.63      6.25 o 
  14   6   4        2.73        0.79      5.27 o 
  15   6   4       16.20        7.91      4.53 o 
  16   6   4        2.62        0.44      3.35 o 
  17   6   4      288.94      301.43     10.78 o 
  18   6   4       37.96       21.85      4.28 o 
  19   6   4        3.50        3.17      4.49 o 
  20   6   4      151.02      151.56      9.72 o 
  21   6   4        0.29       -1.45      3.04 o 
   1   7   4      425.65      443.66     15.84 o 
   2   7   4       55.64       60.40      9.30 o 
   3   7   4     1132.02     1179.81     20.57 o 
   4   7   4      546.90      610.75     17.59 o 
   5   7   4      636.90      662.53     17.80 o 
   6   7   4        0.00        8.34      8.39 o 
   7   7   4        2.49       -2.69      6.60 o 
   8   7   4       72.47       42.50      8.03 o 
   9   7   4      712.41      644.23     15.51 o 
  10   7   4        0.46       -3.98      5.34 o 
  11   7   4       19.38       14.70      5.23 o 
  12   7   4       28.52       21.82      6.16 o 
  13   7   4       97.56       82.66      8.30 o 
  14   7   4       38.79       38.43      6.16 o 
  15   7   4       74.15       64.17      7.03 o 
  16   7   4       15.09        4.49      5.90 o 
  17   7   4       47.13       33.64      5.04 o 
  18   7   4       73.34       52.25     14.27 o 
  19   7   4      154.38      201.78      8.50 o 
   0   8   4       10.28        3.01     11.62 o 
   1   8   4        5.58      -11.35      7.57 o 
   2   8   4     2621.51     2720.50     26.17 o 
   3   8   4        0.03        0.11      6.48 o 
   4   8   4      180.71      185.88     12.11 o 
   5   8   4      185.57      161.15     11.19 o 
   6   8   4      264.89      231.82     19.98 o 
   7   8   4       14.36        3.85      5.99 o 
   8   8   4        4.20       -2.65      5.10 o 
   9   8   4       12.53       13.93      7.24 o 
  10   8   4      225.06      260.10     11.81 o 
  11   8   4       50.11       31.75      7.48 o 
  12   8   4       63.13       28.11      7.22 o 
  13   8   4        0.99        8.09      9.44 o 
  14   8   4        1.52        0.56      6.82 o 
  15   8   4       34.13       30.84      7.70 o 
  16   8   4      119.37      108.36     15.81 o 
  17   8   4       35.20       23.12      6.37 o 
   1   9   4      544.03      525.81     17.95 o 
   2   9   4       34.06       23.25      6.38 o 
   3   9   4     1889.02     2062.99     27.08 o 
   4   9   4        0.68        4.51      6.77 o 
   5   9   4      321.87      318.38     13.85 o 
   6   9   4        0.04        1.92      6.92 o 
   7   9   4      628.89      657.05     15.84 o 
   8   9   4       47.00       55.69      7.95 o 
   9   9   4      419.32      481.24     14.65 o 
  10   9   4      120.68       99.26     10.81 o 
  11   9   4      321.12      331.23     17.01 o 
  12   9   4        1.76      -10.97      7.31 o 
  13   9   4      164.12      161.57     12.26 o 
  14   9   4       11.35        1.79      7.53 o 
  15   9   4      214.31      230.35     14.64 o 
   0  10   4      144.27      116.60     16.49 o 
   1  10   4      365.91      401.23     17.96 o 
   2  10   4       69.50       52.14      9.73 o 
   3  10   4        7.75        2.99      6.98 o 
   4  10   4       71.86       63.42      8.86 o 
   5  10   4        9.26        5.56      7.30 o 
   6  10   4      202.90      199.95     13.07 o 
   7  10   4       22.82       21.69      7.06 o 
   8  10   4        0.42       -3.89      4.44 o 
   9  10   4       41.70       28.61      7.43 o 
  10  10   4       21.40       24.80      8.10 o 
  11  10   4        0.81        2.56      7.71 o 
   1  11   4      130.97      110.99     14.06 o 
   2  11   4      132.59      123.18     12.80 o 
   3  11   4      224.95      237.79     15.38 o 
   4  11   4       29.49       20.22      6.46 o 
   5  11   4       90.30       99.61     11.20 o 
   1   1   5     3494.56     3543.66     22.17 o 
   2   1   5        1.82        0.63      8.47 o 
   3   1   5     3394.22     3827.08     32.72 o 
   4   1   5     1099.33     1164.94     18.01 o 
   5   1   5      678.24      606.30     12.52 o 
   6   1   5        5.10       -0.92      6.40 o 
   7   1   5     4451.49     4855.25     23.61 o 
   8   1   5      141.70      156.89     10.10 o 
   9   1   5       43.72       29.98      6.60 o 
  10   1   5       34.29       49.46      9.19 o 
  11   1   5      185.71      167.83      9.98 o 
  12   1   5      206.06      219.76     10.74 o 
  13   1   5      226.35      196.93     14.34 o 
  14   1   5      818.75      845.16     12.11 o 
  15   1   5       18.63       23.39      5.36 o 
  16   1   5      130.67      114.08     10.19 o 
  17   1   5      123.34       77.22      9.64 o 
  18   1   5        0.16       -3.96      8.39 o 
  19   1   5      545.82      577.72     18.42 o 
  20   1   5      212.91      216.34     13.97 o 
  21   1   5       59.03       51.10      7.61 o 
  22   1   5        1.61        5.18      7.04 o 
  23   1   5       41.84       23.86      8.00 o 
  24   1   5        2.20        5.70      6.35 o 
   0   2   5      227.35      197.27     16.38 o 
   1   2   5      474.90      508.97     12.25 o 
   2   2   5      225.65      216.47     10.11 o 
   3   2   5      315.88      312.09     12.64 o 
   4   2   5      331.38      349.95     11.88 o 
   5   2   5        4.98       -1.44      6.49 o 
   6   2   5        6.14        3.45      5.69 o 
   7   2   5     1080.20     1194.04     14.45 o 
   8   2   5       57.54       44.60      7.10 o 
   9   2   5      179.22      206.03     11.16 o 
  10   2   5        4.40       13.75      5.09 o 
  11   2   5        7.73        1.03      5.71 o 
  12   2   5        0.91        0.28      6.33 o 
  13   2   5      185.87      204.69     13.78 o 
  14   2   5     2384.33     2652.72     33.96 o 
  15   2   5       23.35       15.69      7.97 o 
  16   2   5       17.26        8.81      6.30 o 
  17   2   5      664.85      713.59     16.66 o 
  18   2   5      729.77      723.33     21.55 o 
  19   2   5       65.62       40.48      9.36 o 
  20   2   5        4.19        6.18      7.30 o 
  21   2   5        9.64        5.29      5.70 o 
  22   2   5       39.13       22.32      6.98 o 
  23   2   5        1.46       11.41      5.94 o 
   1   3   5     1979.72     2074.06     16.61 o 
   2   3   5       27.13       22.81      6.51 o 
   3   3   5      142.01       97.64      7.87 o 
   4   3   5       28.85       21.24      6.32 o 
   5   3   5      479.28      488.50     12.07 o 
   6   3   5      235.48      300.62     11.28 o 
   7   3   5       57.03       48.65      7.59 o 
   8   3   5       83.94       83.69      8.57 o 
   9   3   5      241.55      245.65     11.60 o 
  10   3   5       36.60       26.38      8.01 o 
  11   3   5       48.66       49.85      9.52 o 
  12   3   5        5.60       13.82      6.64 o 
  13   3   5      491.82      570.74     18.58 o 
  14   3   5      234.13      236.12     14.15 o 
  15   3   5      614.21      614.65     16.88 o 
  16   3   5      116.61       89.91      9.30 o 
  17   3   5      181.08      170.59     11.20 o 
  18   3   5      224.46      240.13     11.95 o 
  19   3   5       37.52       28.87      5.61 o 
  20   3   5       72.90       52.79     11.03 o 
  21   3   5       29.75       37.42     11.67 o 
  22   3   5        0.62        0.57      7.18 o 
  23   3   5       32.89       13.03      6.16 o 
   0   4   5     5544.02     6133.57     38.24 o 
   1   4   5      246.90      227.67     10.12 o 
   2   4   5     1052.10     1226.39     14.82 o 
   3   4   5      107.10      134.53      8.85 o 
   4   4   5      903.93      953.87     13.89 o 
   5   4   5       72.08      102.88      8.21 o 
   6   4   5     1240.97     1277.31     15.79 o 
   7   4   5      124.36      115.88     10.03 o 
   8   4   5       57.80       50.35      7.54 o 
   9   4   5        0.03        2.55      7.19 o 
  10   4   5      253.75      257.48     12.37 o 
  11   4   5        0.33        4.69      7.11 o 
  12   4   5      271.44      290.92     13.43 o 
  13   4   5        5.18        3.01      7.56 o 
  14   4   5      162.21      114.48      9.75 o 
  15   4   5      196.75      165.90     11.93 o 
  16   4   5      159.88      156.56     11.82 o 
  17   4   5        0.29       -4.09      6.16 o 
  18   4   5       43.57       48.16      8.04 o 
  19   4   5       28.91       14.83      6.09 o 
  20   4   5        2.81        1.07      4.36 o 
  21   4   5      201.09      218.48     12.24 o 
  22   4   5        6.24       12.72      5.98 o 
   1   5   5      217.99      222.11     10.58 o 
   2   5   5       93.29       85.82      8.30 o 
   3   5   5       21.90       22.76      6.64 o 
   4   5   5       82.07       66.40      7.65 o 
   5   5   5      696.02      704.68     14.53 o 
   6   5   5       33.99       24.07      6.08 o 
   7   5   5     1405.46     1489.35     20.08 o 
   8   5   5       21.40       24.12      6.06 o 
   9   5   5      256.55      327.00     13.05 o 
  10   5   5        3.41       20.93      5.91 o 
  11   5   5      888.57      828.78     14.85 o 
  12   5   5        2.93       -8.48      5.65 o 
  13   5   5      603.84      635.80     14.17 o 
  14   5   5        0.24       -7.62      5.11 o 
  15   5   5      246.83      237.07     11.59 o 
  16   5   5        0.02        2.96      6.18 o 
  17   5   5      467.83      519.97     22.29 o 
  18   5   5      107.40       73.36      9.01 o 
  19   5   5      166.04      158.16     13.23 o 
  20   5   5        0.74        4.50      5.46 o 
  21   5   5      660.69      829.06     21.52 o 
   0   6   5       13.66       16.81     10.20 o 
   1   6   5      427.41      455.49     15.20 o 
   2   6   5     2380.63     2587.78     23.77 o 
   3   6   5       14.69       25.96      7.32 o 
   4   6   5      282.23      298.79     14.45 o 
   5   6   5       39.44       41.92      8.26 o 
   6   6   5      782.82      853.85     18.06 o 
   7   6   5        0.04        9.08      5.94 o 
   8   6   5      363.19      362.68     14.32 o 
   9   6   5      207.92      134.09      9.41 o 
  10   6   5     1113.15     1106.76     16.92 o 
  11   6   5        9.26       -6.28      7.48 o 
  12   6   5       95.68       72.66      6.68 o 
  13   6   5       25.45       19.57      6.90 o 
  14   6   5      200.35      174.52     10.46 o 
  15   6   5        7.18        0.31      4.99 o 
  16   6   5      387.28      405.63     19.99 o 
  17   6   5      149.35      158.91     10.10 o 
  18   6   5      128.41      100.55     10.00 o 
  19   6   5        1.45       -0.53      6.83 o 
  20   6   5       24.95       13.88      3.85 o 
   1   7   5       19.38       19.27      8.53 o 
   2   7   5      550.19      551.17     16.99 o 
   3   7   5        3.49       -0.29      8.23 o 
   4   7   5      765.96      738.41     17.56 o 
   5   7   5      270.90      209.09     10.96 o 
   6   7   5      172.93      106.89      8.93 o 
   7   7   5        5.14       -3.40      5.36 o 
   8   7   5       23.07        4.03      5.62 o 
   9   7   5      391.39      337.26     12.33 o 
  10   7   5        3.07        5.50      3.88 o 
  11   7   5      276.30      256.69     10.42 o 
  12   7   5      235.33      214.92     10.21 o 
  13   7   5      230.55      228.26     11.76 o 
  14   7   5      191.81      208.45     10.76 o 
  15   7   5      121.04      108.86     11.70 o 
  16   7   5        0.42       -0.79      4.81 o 
  17   7   5      188.72      216.42     13.97 o 
  18   7   5       25.25        7.97      6.22 o 
   0   8   5      402.08      408.81     21.74 o 
   1   8   5      290.33      282.40     13.47 o 
   2   8   5       49.83       47.60      9.77 o 
   3   8   5       78.82       41.92      7.30 o 
   4   8   5       66.76       46.08      8.48 o 
   5   8   5      407.50      349.38     14.96 o 
   6   8   5       31.48       34.97      7.69 o 
   7   8   5       77.94       70.72     10.41 o 
   8   8   5      131.53      142.82     11.03 o 
   9   8   5        7.90        4.73      5.16 o 
  10   8   5      263.48      277.53     11.86 o 
  11   8   5       29.64       21.57      6.18 o 
  12   8   5       72.43       65.60      7.57 o 
  13   8   5        5.91        4.99      6.50 o 
  14   8   5       62.83       36.22      7.56 o 
  15   8   5        4.78        8.30      5.65 o 
  16   8   5        2.57        2.84      6.00 o 
   1   9   5        6.32        8.05      6.72 o 
   2   9   5       75.56       62.64      9.33 o 
   3   9   5       19.56       26.30      6.33 o 
   4   9   5      138.10      125.46     11.65 o 
   5   9   5       76.38       58.80      9.39 o 
   6   9   5        2.01        2.14      6.92 o 
   7   9   5      163.03      136.59     12.04 o 
   8   9   5      160.66      133.56     13.67 o 
   9   9   5        0.52        0.80      6.20 o 
  10   9   5        3.38        3.39      6.13 o 
  11   9   5       31.16       10.48      5.88 o 
  12   9   5        5.10       -2.71      7.43 o 
  13   9   5       38.19       35.96      6.61 o 
   0  10   5      449.94      479.93     25.56 o 
   1  10   5       65.06       51.98     10.36 o 
   2  10   5       30.52       34.39      8.80 o 
   3  10   5       23.48       10.76      5.33 o 
   4  10   5      301.88      293.65     15.37 o 
   5  10   5        3.43        7.98      6.22 o 
   6  10   5        6.16        5.76      6.25 o 
   7  10   5       16.37        1.66      6.43 o 
   8  10   5      178.95      177.42     12.02 o 
   9  10   5       23.08       11.12      6.47 o 
   0   0   6      339.76      235.41     26.85 o 
   1   0   6      269.93      290.02     19.46 o 
   2   0   6     1733.81     1871.36     30.77 o 
   3   0   6       70.46       49.62     13.58 o 
   4   0   6      223.57      247.05     21.52 o 
   5   0   6      847.95      945.97     28.46 o 
   6   0   6       36.92       42.44     16.09 o 
   7   0   6        5.75       21.06     13.18 o 
   8   0   6     1207.74     1284.54     30.68 o 
   9   0   6      449.95      559.42     20.91 o 
  10   0   6       21.23       23.13      8.42 o 
  11   0   6      296.78      333.78     19.70 o 
  12   0   6       25.87       39.46     11.07 o 
  13   0   6      385.96      425.99     23.91 o 
  14   0   6     2888.59     3154.71     56.05 o 
  15   0   6      829.42      844.58     19.26 o 
  16   0   6      254.69      243.76     19.59 o 
  17   0   6      129.64       91.60     17.46 o 
  18   0   6      143.68      155.72     33.89 o 
  19   0   6      433.10      477.38     23.76 o 
  20   0   6      333.67      380.10     23.60 o 
  21   0   6       54.94       43.48     17.50 o 
  22   0   6       80.96       65.84     15.11 o 
  23   0   6      116.85      130.73     17.56 o 
   1   1   6      826.09      883.58     14.64 o 
   2   1   6      374.48      398.61     13.19 o 
   3   1   6      284.13      304.61     12.30 o 
   4   1   6       84.33      112.34      9.95 o 
   5   1   6      199.36      185.95     11.17 o 
   6   1   6      148.63      187.03     11.62 o 
   7   1   6        1.75        5.66      7.08 o 
   8   1   6       28.58       21.40      6.15 o 
   9   1   6      957.68     1044.44     16.10 o 
  10   1   6       34.06       18.39      6.10 o 
  11   1   6      155.11      133.06     15.03 o 
  12   1   6      326.58      363.71     15.42 o 
  13   1   6       73.11       71.04     11.16 o 
  14   1   6      175.35      148.76     11.15 o 
  15   1   6     1570.14     1689.97     17.60 o 
  16   1   6       37.89       21.30      5.66 o 
  17   1   6      429.96      412.42     16.89 o 
  18   1   6        1.70        9.91      6.89 o 
  19   1   6        1.69       11.48      8.36 o 
  20   1   6      130.97      104.38     11.27 o 
  21   1   6      129.47       72.33     26.08 o 
  22   1   6        0.27        6.57      6.98 o 
   0   2   6       35.41       37.27     10.69 o 
   1   2   6       96.39       83.19      8.91 o 
   2   2   6     1858.90     1933.89     29.16 o 
   3   2   6      113.30      109.88      9.47 o 
   4   2   6      684.49      719.84     14.66 o 
   5   2   6      222.02      263.35     12.73 o 
   6   2   6      678.99      715.69     19.56 o 
   7   2   6      273.13      298.76     13.68 o 
   8   2   6     1171.35     1285.49     18.26 o 
   9   2   6        4.50        2.99      6.65 o 
  10   2   6      629.53      636.94     18.01 o 
  11   2   6        3.21       32.52      9.13 o 
  12   2   6      506.53      535.81     16.89 o 
  13   2   6        3.32       -3.53      8.49 o 
  14   2   6      262.08      246.01     13.53 o 
  15   2   6       13.55       -9.12      6.08 o 
  16   2   6      392.58      436.10     12.86 o 
  17   2   6       40.19       23.24      7.39 o 
  18   2   6       86.16       53.20      9.18 o 
  19   2   6        3.76        0.73      7.66 o 
  20   2   6      657.63      778.97     44.81 o 
  21   2   6        2.57      -10.14      7.31 o 
  22   2   6      152.64      168.52     13.37 o 
   1   3   6       16.69       25.01      6.95 o 
   2   3   6       62.73       60.22      7.85 o 
   3   3   6        5.31       24.67      6.57 o 
   4   3   6       29.47       32.12      6.69 o 
   5   3   6       19.33       23.44      6.88 o 
   6   3   6       29.25       25.40      7.27 o 
   7   3   6      232.20      239.38     13.97 o 
   8   3   6      342.58      307.70     15.28 o 
   9   3   6      242.24      279.56     14.15 o 
  10   3   6       26.26       48.72     11.54 o 
  11   3   6      881.15      927.33     19.12 o 
  12   3   6       35.33       29.91      8.22 o 
  13   3   6       36.70       22.33      6.39 o 
  14   3   6       38.18        4.33      7.57 o 
  15   3   6      865.84      905.69     20.03 o 
  16   3   6       75.14       71.17      8.89 o 
  17   3   6      248.68      259.88     13.13 o 
  18   3   6       69.88       66.80      8.55 o 
  19   3   6       12.42        7.98      6.42 o 
  20   3   6       82.51       46.34      9.87 o 
  21   3   6      332.00      334.24     25.63 o 
  22   3   6       30.27       27.54      7.85 o 
   0   4   6     1316.90     1384.27     25.12 o 
   1   4   6      255.98      244.16     12.15 o 
   2   4   6      211.24      195.31     11.88 o 
   3   4   6       38.61       40.76      6.54 o 
   4   4   6     1052.28     1163.98     20.50 o 
   5   4   6        7.34        5.01      7.81 o 
   6   4   6      805.68      828.31     20.22 o 
   7   4   6        0.87       11.43      7.46 o 
   8   4   6       70.87       96.96     11.33 o 
   9   4   6      258.54      271.81     14.93 o 
  10   4   6      247.21      247.47     13.59 o 
  11   4   6       48.81       22.56      7.73 o 
  12   4   6      645.07      620.49     16.20 o 
  13   4   6       64.40       46.79      7.06 o 
  14   4   6        4.49       -5.23      7.21 o 
  15   4   6        4.63       -0.01      6.38 o 
  16   4   6       87.79       81.27      8.98 o 
  17   4   6        1.06        2.89      7.57 o 
  18   4   6       60.88       50.97      7.75 o 
  19   4   6       48.12       23.30      7.71 o 
  20   4   6      168.89      194.73     11.64 o 
  21   4   6       17.95       10.49      7.17 o 
   1   5   6      730.66      835.43     16.68 o 
   2   5   6        0.48       10.97      6.19 o 
   3   5   6      117.01      134.04     10.78 o 
   4   5   6       17.10       22.39      8.24 o 
   5   5   6       23.36       41.75      8.07 o 
   6   5   6       17.17       29.50      7.90 o 
   7   5   6        0.77       21.95      7.59 o 
   8   5   6        2.73       -9.86      6.57 o 
   9   5   6        4.02        2.28      6.44 o 
  10   5   6       40.76       16.09      7.21 o 
  11   5   6      478.71      506.22     14.83 o 
  12   5   6        0.41       -9.38      6.25 o 
  13   5   6       18.03        8.27      5.08 o 
  14   5   6        6.02       -3.83      6.61 o 
  15   5   6       22.53       20.93      7.77 o 
  16   5   6       74.13       68.75      8.05 o 
  17   5   6        0.19        6.34      5.71 o 
  18   5   6        8.87        9.79      6.71 o 
  19   5   6       42.55       39.65      6.81 o 
  20   5   6       27.02       19.28      7.88 o 
   0   6   6     2906.45     3341.19     43.97 o 
   1   6   6      133.44      118.01     11.11 o 
   2   6   6       27.07       29.11      7.52 o 
   3   6   6      172.60      120.67     10.56 o 
   4   6   6        0.19       -3.73      7.71 o 
   5   6   6      235.85      198.21     13.47 o 
   6   6   6      292.10      287.29     13.93 o 
   7   6   6      236.28      214.00     11.96 o 
   8   6   6        1.10       -2.85      5.79 o 
   9   6   6       68.62       40.37      6.34 o 
  10   6   6       12.82       -5.53      5.54 o 
  11   6   6        9.66       21.41      5.91 o 
  12   6   6       33.64       20.10      5.31 o 
  13   6   6        3.83        6.71      3.57 o 
  14   6   6       21.25       20.87      7.01 o 
  15   6   6        0.72        5.88      5.05 o 
  16   6   6        4.01       10.04      6.57 o 
  17   6   6        0.54        0.57      5.75 o 
  18   6   6        8.81       17.13      5.89 o 
   1   7   6      508.99      532.40     17.14 o 
   2   7   6       56.42       42.39      8.40 o 
   3   7   6      740.15      778.86     17.09 o 
   4   7   6       23.11        5.11      7.38 o 
   5   7   6      176.82      158.00     10.00 o 
   6   7   6      202.22      197.30     10.60 o 
   7   7   6      161.88      183.82     10.85 o 
   8   7   6        3.73        6.81      4.76 o 
   9   7   6      387.19      404.99     12.91 o 
  10   7   6        0.03        1.37      5.28 o 
  11   7   6      167.56      192.55      9.96 o 
  12   7   6       10.81        7.19      3.95 o 
  13   7   6      256.00      284.36     13.25 o 
  14   7   6        1.05        3.74      4.90 o 
  15   7   6      318.65      358.64     18.67 o 
  16   7   6        4.31       -1.19      6.04 o 
   0   8   6       72.60       39.71     12.23 o 
   1   8   6      165.04      181.16     12.95 o 
   2   8   6      166.74      191.64     13.02 o 
   3   8   6      260.76      244.65     14.42 o 
   4   8   6      123.03      111.77     12.51 o 
   5   8   6        4.61       -2.59      7.49 o 
   6   8   6      358.75      357.79     15.94 o 
   7   8   6      324.49      280.47     14.67 o 
   8   8   6      197.13      214.82     11.82 o 
   9   8   6        7.65        8.31      6.01 o 
  10   8   6      244.45      262.11     13.55 o 
  11   8   6      145.88      148.60     11.86 o 
  12   8   6       82.89       62.80      7.34 o 
  13   8   6        7.78        4.70      4.82 o 
  14   8   6       14.42       12.54      5.28 o 
   1   9   6     1022.81     1176.10     21.42 o 
   2   9   6       78.02       65.14      9.12 o 
   3   9   6      329.33      365.59     16.78 o 
   4   9   6       95.03       80.92     11.22 o 
   5   9   6      405.14      445.30     18.49 o 
   6   9   6        2.98        7.70      8.03 o 
   7   9   6     1141.66     1225.43     23.85 o 
   8   9   6        1.44        0.97      6.32 o 
   9   9   6      137.49      142.37     13.47 o 
  10   9   6        8.55        7.16      7.04 o 
   0  10   6       36.63       17.32      9.11 o 
   1  10   6        0.26        4.96      7.09 o 
   2  10   6        0.97       -4.21      7.90 o 
   3  10   6       23.72       15.21      7.19 o 
   4  10   6      171.80      141.20     14.96 o 
   1   1   7      195.11      197.17     13.60 o 
   2   1   7       35.55       30.90      8.86 o 
   3   1   7      877.39      833.30     16.89 o 
   4   1   7        2.74       -9.23      8.85 o 
   5   1   7      399.00      391.05     15.16 o 
   6   1   7      114.62       83.78     10.27 o 
   7   1   7      300.84      335.39     16.21 o 
   8   1   7      358.02      479.38     17.91 o 
   9   1   7     1091.66     1190.28     27.18 o 
  10   1   7       68.14       76.01      9.92 o 
  11   1   7      333.46      322.23     15.81 o 
  12   1   7       30.64       21.95      9.18 o 
  13   1   7     1092.72     1196.68     27.15 o 
  14   1   7      246.94      218.80     16.23 o 
  15   1   7      118.11      105.19      9.86 o 
  16   1   7       18.46        9.65      5.03 o 
  17   1   7      280.25      353.22     13.15 o 
  18   1   7      113.97      102.77     11.87 o 
  19   1   7      126.00      136.66     17.61 o 
  20   1   7        1.58       -1.35      8.00 o 
  21   1   7       17.60       10.38      8.43 o 
   0   2   7        2.26       18.26      6.58 o 
   1   2   7       48.29       25.89      8.11 o 
   2   2   7        4.59        4.12      7.17 o 
   3   2   7      407.64      431.90     18.42 o 
   4   2   7       25.01       19.83      8.55 o 
   5   2   7      188.91      218.27     13.25 o 
   6   2   7       73.51       63.53      9.94 o 
   7   2   7      125.06      124.45     11.83 o 
   8   2   7      634.71      672.13     18.13 o 
   9   2   7       81.80       79.06      9.82 o 
  10   2   7       38.44       18.58      7.11 o 
  11   2   7       10.85        2.64      6.19 o 
  12   2   7       44.09        8.12      7.67 o 
  13   2   7      953.17      965.32     21.35 o 
  14   2   7      256.20      237.96     14.96 o 
  15   2   7      142.69      128.08     12.02 o 
  16   2   7       34.83       11.25      4.86 o 
  17   2   7       17.70       18.70      5.38 o 
  18   2   7       25.69        3.31      6.16 o 
  19   2   7       37.99       21.19      6.26 o 
  20   2   7       42.35       24.85      8.41 o 
   1   3   7       72.25       72.26      8.33 o 
   2   3   7     1031.33     1155.83     19.00 o 
   3   3   7      109.59       94.80      9.95 o 
   4   3   7       21.39       24.08      7.57 o 
   5   3   7      309.74      363.35     16.76 o 
   6   3   7       22.15       38.91      7.99 o 
   7   3   7       45.51       44.17      8.52 o 
   8   3   7       20.64       20.02      7.22 o 
   9   3   7     1110.46     1086.68     26.35 o 
  10   3   7       24.28       11.92      7.43 o 
  11   3   7       53.68       39.88      8.05 o 
  12   3   7      422.12      412.11     15.64 o 
  13   3   7       16.63        0.77      7.20 o 
  14   3   7       31.32       18.07      6.49 o 
  15   3   7      242.69      261.54     14.15 o 
  16   3   7        5.57        6.02      6.49 o 
  17   3   7      149.48      151.16     11.27 o 
  18   3   7       20.74       14.62      5.96 o 
  19   3   7        1.87        5.65      6.86 o 
  20   3   7       34.66       17.05      5.50 o 
   0   4   7     2488.40     2730.10     38.73 o 
   1   4   7     1185.87     1398.38     27.01 o 
   2   4   7      227.11      257.68     14.07 o 
   3   4   7        0.63       29.84      7.97 o 
   4   4   7      807.90      893.81     18.78 o 
   5   4   7       84.03       81.21      9.54 o 
   6   4   7      495.32      492.73     16.85 o 
   7   4   7      253.63      165.31     13.59 o 
   8   4   7      375.75      332.78     15.12 o 
   9   4   7       45.88       21.88      6.76 o 
  10   4   7      139.71      114.45     10.69 o 
  11   4   7        8.71        6.62      7.38 o 
  12   4   7        2.20        6.90      6.13 o 
  13   4   7       14.04       17.42      6.52 o 
  14   4   7      167.33      183.93     11.38 o 
  15   4   7       34.51       32.80      7.54 o 
  16   4   7        6.21        8.95      6.69 o 
  17   4   7       10.79        7.12      5.43 o 
  18   4   7      110.80      101.49     13.90 o 
  19   4   7      179.92      190.08     16.79 o 
   1   5   7      761.59      787.24     22.45 o 
   2   5   7      393.79      366.41     17.20 o 
   3   5   7      185.65      148.70     14.79 o 
   4   5   7        0.05      -11.75      7.84 o 
   5   5   7      438.39      419.82     18.34 o 
   6   5   7      139.07       97.03      9.39 o 
   7   5   7      529.48      499.40     21.70 o 
   8   5   7      158.61      125.69     11.03 o 
   9   5   7        3.65       -1.62      8.83 o 
  10   5   7        0.83       10.74      7.01 o 
  11   5   7      623.92      680.18     23.43 o 
  12   5   7       52.21       36.41      7.76 o 
  13   5   7      123.11      116.80     10.31 o 
  14   5   7      147.11      157.66     14.21 o 
  15   5   7      161.44      168.55     14.40 o 
  16   5   7       19.08       15.35      6.73 o 
  17   5   7      178.53      204.34     16.54 o 
  18   5   7       34.93       25.98      7.22 o 
   0   6   7      959.57     1040.69     37.60 o 
   1   6   7      135.69      104.93      9.24 o 
   2   6   7      529.83      577.24     16.73 o 
   3   6   7       36.26       18.09      7.99 o 
   4   6   7      452.09      461.90     19.06 o 
   5   6   7        1.30      -10.94      7.29 o 
   6   6   7      256.17      257.13     13.26 o 
   7   6   7        3.75        9.76      6.93 o 
   8   6   7      519.85      535.03     18.02 o 
   9   6   7       13.34        3.60      6.02 o 
  10   6   7       28.68       33.08     10.26 o 
  11   6   7      185.78      182.17     12.71 o 
  12   6   7      126.14       65.91      6.67 o 
  13   6   7        6.49        4.05      4.61 o 
  14   6   7      150.28      139.36     11.46 o 
  15   6   7        0.47        1.67      7.50 o 
  16   6   7       87.39       88.22     10.61 o 
   1   7   7      118.13      133.02     11.02 o 
   2   7   7      105.73       91.85     10.22 o 
   3   7   7      493.81      527.61     21.48 o 
   4   7   7       91.01       74.49      8.51 o 
   5   7   7      123.13      133.27     11.98 o 
   6   7   7       30.95       23.32      5.58 o 
   7   7   7        0.11        4.55      6.28 o 
   8   7   7       74.07       54.68      9.03 o 
   9   7   7        5.16        5.75      6.37 o 
  10   7   7      113.53      110.15     13.16 o 
  11   7   7      178.48      167.75     14.55 o 
  12   7   7        0.15        7.30      5.48 o 
  13   7   7       16.68       10.11      5.33 o 
  14   7   7        0.04       -5.07      6.20 o 
   0   8   7        0.96       -1.88     11.92 o 
   1   8   7      190.13      211.62     14.86 o 
   2   8   7       74.91       76.07     10.42 o 
   3   8   7       68.61       65.21     10.53 o 
   4   8   7      114.86      121.81     13.24 o 
   5   8   7        0.00        6.00      7.23 o 
   6   8   7        1.97        4.30      7.04 o 
   7   8   7       38.65       29.44      9.14 o 
   8   8   7       12.73       10.84      7.51 o 
   9   8   7       63.99       42.94      7.08 o 
  10   8   7        6.77        2.88      5.63 o 
  11   8   7       17.49        6.32      3.86 o 
   1   9   7        0.04       -2.47      8.51 o 
   2   9   7        0.33       -7.24      9.20 o 
   3   9   7        1.37        3.28      9.27 o 
   4   9   7       83.50       75.40     11.02 o 
   5   9   7       31.21       21.26      8.58 o 
   6   9   7        9.22       10.94      8.58 o 
   0   0   8     1113.66     1365.64     64.78 o 
   1   0   8        0.04       26.81     14.46 o 
   2   0   8      156.32      209.79     21.52 o 
   3   0   8      192.15      223.47     21.14 o 
   4   0   8     1786.69     2016.53     38.90 o 
   5   0   8      273.59      228.90     20.24 o 
   6   0   8      341.93      442.82     34.46 o 
   7   0   8        5.35       -9.64     13.65 o 
   8   0   8      576.57      565.12     24.19 o 
   9   0   8       14.37        4.27      9.66 o 
  10   0   8      133.29      122.15     15.17 o 
  11   0   8        1.59       -8.34      8.36 o 
  12   0   8      118.04      105.31     14.73 o 
  13   0   8      344.96      370.42     30.31 o 
  14   0   8       28.59       11.75      9.01 o 
  15   0   8       31.72       26.29     11.47 o 
  16   0   8        9.29       13.22      6.06 o 
  17   0   8       25.20       34.17     10.12 o 
  18   0   8      203.51      250.98     21.79 o 
  19   0   8        9.87       18.58     12.27 o 
   1   1   8        0.37       33.99      9.84 o 
   2   1   8      246.84      272.13     14.64 o 
   3   1   8      100.09      112.68     14.29 o 
   4   1   8      288.56      303.83     23.27 o 
   5   1   8      527.88      540.46     16.38 o 
   6   1   8       49.82       24.50      8.47 o 
   7   1   8      103.95       63.92     10.02 o 
   8   1   8        1.86       -2.69      6.65 o 
   9   1   8      501.80      488.55     17.56 o 
  10   1   8        4.56        3.10      7.23 o 
  11   1   8      208.39      203.47     14.02 o 
  12   1   8       58.49       61.29      9.19 o 
  13   1   8        0.06       10.40      6.06 o 
  14   1   8        0.20       -3.29      5.95 o 
  15   1   8       10.32        0.32      7.93 o 
  16   1   8        2.36       -0.30      3.44 o 
  17   1   8       19.76       22.22      5.39 o 
  18   1   8       13.12        8.36      5.56 o 
  19   1   8       22.98       11.98      8.67 o 
   0   2   8     1439.68     1548.31     31.14 o 
   1   2   8      366.49      385.89     16.81 o 
   2   2   8      768.43      862.94     18.86 o 
   3   2   8       40.47       30.99      8.78 o 
   4   2   8      646.07      679.58     18.48 o 
   5   2   8        0.24       -4.75      8.12 o 
   6   2   8      271.50      233.28     13.26 o 
   7   2   8        2.39       -0.99      6.68 o 
   8   2   8       91.34       69.79      9.25 o 
   9   2   8       19.48       -8.90      7.37 o 
  10   2   8       70.03       52.41      8.41 o 
  11   2   8        0.24        6.72      7.91 o 
  12   2   8      315.77      322.10     15.47 o 
  13   2   8       11.61        0.27      6.55 o 
  14   2   8       51.24       30.55      7.27 o 
  15   2   8       61.01       42.35      7.24 o 
  16   2   8      152.88      169.81     12.90 o 
  17   2   8       13.04        6.25      6.12 o 
  18   2   8      250.51      258.83     15.44 o 
   1   3   8      406.09      419.10     17.74 o 
   2   3   8       38.04       12.67      7.78 o 
   3   3   8       57.64       42.84      7.65 o 
   4   3   8       99.95       40.87      8.01 o 
   5   3   8      473.69      528.43     16.45 o 
   6   3   8      300.80      259.81     13.71 o 
   7   3   8      377.67      335.57     14.65 o 
   8   3   8       62.56       54.23      8.07 o 
   9   3   8        1.89       -0.67      7.18 o 
  10   3   8      298.43      276.92     14.20 o 
  11   3   8      232.57      243.33     14.23 o 
  12   3   8       38.75       19.71      8.96 o 
  13   3   8      311.15      325.36     13.85 o 
  14   3   8      130.59      125.05     11.54 o 
  15   3   8        2.68       -2.88      6.70 o 
  16   3   8       28.19       29.57      6.82 o 
  17   3   8       34.47       25.00      6.14 o 
  18   3   8       96.03      108.88     14.61 o 
   0   4   8       36.25       32.71     10.79 o 
   1   4   8       13.62        0.13      6.80 o 
   2   4   8      484.74      476.83     18.93 o 
   3   4   8       53.44       37.14      7.86 o 
   4   4   8      104.38       73.21      8.72 o 
   5   4   8      162.54      117.18     10.64 o 
   6   4   8      107.24       75.32      8.15 o 
   7   4   8       24.69       22.75      6.75 o 
   8   4   8       29.77       29.95      5.81 o 
   9   4   8        5.56       -6.78      6.79 o 
  10   4   8      483.27      487.01     15.98 o 
  11   4   8        3.07       -3.25      7.55 o 
  12   4   8        1.99        5.77      6.78 o 
  13   4   8      123.48       92.76      9.64 o 
  14   4   8      244.75      253.17     15.78 o 
  15   4   8       17.41       14.85      8.48 o 
  16   4   8      223.40      247.94     17.98 o 
  17   4   8        0.08       15.12      7.49 o 
   1   5   8      152.95      116.34     12.73 o 
   2   5   8      156.25      126.48     12.36 o 
   3   5   8       45.18       32.70      7.12 o 
   4   5   8       11.27       16.83      6.18 o 
   5   5   8        1.32        6.01      5.87 o 
   6   5   8       31.54       41.07      7.43 o 
   7   5   8       20.50       22.83      5.15 o 
   8   5   8       12.40       13.96      5.23 o 
   9   5   8        4.38        7.55      5.37 o 
  10   5   8      456.34      469.27     23.88 o 
  11   5   8        0.26       -6.20      6.54 o 
  12   5   8       43.33       40.99      7.92 o 
  13   5   8      147.65      165.32     12.97 o 
  14   5   8        0.01        1.69      6.30 o 
  15   5   8       12.96        3.31      6.50 o 
   0   6   8      301.51      261.00     20.98 o 
   1   6   8      225.82      227.30     14.51 o 
   2   6   8        5.57        8.41     11.38 o 
   3   6   8        5.02       -8.62      6.60 o 
   4   6   8       17.08       11.58      7.27 o 
   5   6   8       13.36        9.96      6.50 o 
   6   6   8       46.68       56.94      9.28 o 
   7   6   8        0.66       11.42      7.12 o 
   8   6   8      109.53       82.97     10.83 o 
   9   6   8       67.65       52.46      9.58 o 
  10   6   8      317.97      309.30     18.49 o 
  11   6   8       76.41       47.81      8.18 o 
  12   6   8        0.31       11.35      6.39 o 
  13   6   8        0.44       -5.32      7.42 o 
   1   7   8       22.76        8.01      7.36 o 
   2   7   8        7.26        6.86      7.91 o 
   3   7   8      157.57      155.16     14.23 o 
   4   7   8        0.17        4.93      8.54 o 
   5   7   8      266.69      304.22     18.42 o 
   6   7   8       12.66       22.62      6.69 o 
   7   7   8      201.94      228.52     16.75 o 
   8   7   8        4.86       12.84      6.68 o 
   9   7   8      652.50      726.05     58.35 o 
  10   7   8       19.38       10.67      8.20 o 
  11   7   8       42.00       20.49      7.40 o 
   0   8   8        0.03       -1.16     12.35 o 
   1   8   8       18.73       19.40      9.41 o 
   2   8   8      111.27      113.85     13.64 o 
   3   8   8        1.37        3.24     11.29 o 
   4   8   8       61.42       48.31     10.05 o 
   5   8   8        0.64       -0.31      7.00 o 
   6   8   8        0.03       12.01      7.55 o 
   7   8   8        0.19        4.64      8.21 o 
   1   1   9      141.89       96.54     10.79 o 
   2   1   9      267.36      238.57     14.01 o 
   3   1   9       23.18        2.23      8.06 o 
   4   1   9      288.95      292.85     14.74 o 
   5   1   9       24.20       11.45      7.72 o 
   6   1   9       19.90       26.64      7.93 o 
   7   1   9      458.39      499.29     18.21 o 
   8   1   9       86.94       75.49      8.52 o 
   9   1   9       33.55       32.70      8.60 o 
  10   1   9        3.52       -0.42      7.79 o 
  11   1   9      274.47      292.50     16.14 o 
  12   1   9        8.72       10.58      5.48 o 
  13   1   9      150.07      193.77     13.38 o 
  14   1   9       10.57        5.04      5.83 o 
  15   1   9      300.95      326.51     16.73 o 
  16   1   9       84.44       59.17      8.51 o 
   0   2   9       42.87       17.01      8.30 o 
   1   2   9       16.18        8.73      6.73 o 
   2   2   9       20.88       10.53      7.42 o 
   3   2   9      196.41      183.25     12.36 o 
   4   2   9      687.88      729.84     18.43 o 
   5   2   9      214.19      240.66     12.95 o 
   6   2   9       56.64       37.55      9.75 o 
   7   2   9       99.84       58.62      9.47 o 
   8   2   9       26.55       22.51      7.63 o 
   9   2   9        3.36       -9.02      6.79 o 
  10   2   9        0.01        6.21      5.44 o 
  11   2   9        6.07        0.52      4.64 o 
  12   2   9       11.29        5.28      6.98 o 
  13   2   9        1.82        6.46      6.39 o 
  14   2   9       96.84       75.12      9.17 o 
  15   2   9       54.86       35.03      7.09 o 
  16   2   9       46.36       34.11      8.69 o 
   1   3   9       17.77       15.45      5.66 o 
   2   3   9        7.86        5.47      7.04 o 
   3   3   9      683.74      786.20     23.10 o 
   4   3   9      164.70      185.16     17.53 o 
   5   3   9      369.45      428.80     19.74 o 
   6   3   9        7.53       16.28      7.50 o 
   7   3   9       37.29       37.25      7.94 o 
   8   3   9        7.81        5.02      5.96 o 
   9   3   9      266.70      276.56     16.19 o 
  10   3   9       64.95       44.55      7.31 o 
  11   3   9      471.31      527.38     23.72 o 
  12   3   9       32.73       23.58      6.76 o 
  13   3   9       18.03       16.99      7.18 o 
  14   3   9       19.64       12.79      6.99 o 
  15   3   9       73.21       53.88      8.27 o 
   0   4   9       92.05       57.99     10.43 o 
   1   4   9       14.69       12.02      5.82 o 
   2   4   9       64.81       49.49      7.82 o 
   3   4   9        0.01        3.76      7.57 o 
   4   4   9       17.95       18.29      8.00 o 
   5   4   9       15.29       11.13      5.13 o 
   6   4   9      132.53      122.75     11.50 o 
   7   4   9       51.14       44.17      8.01 o 
   8   4   9       25.76       24.37      7.18 o 
   9   4   9      125.13      118.42     12.53 o 
  10   4   9      288.92      319.29     21.85 o 
  11   4   9      201.24      204.26     15.84 o 
  12   4   9      140.08      128.59     14.07 o 
  13   4   9        8.30        8.12      7.56 o 
  14   4   9      124.16      129.79     14.19 o 
   1   5   9      611.50      640.25     21.65 o 
   2   5   9       10.91        8.49      6.02 o 
   3   5   9      154.46      123.61     11.72 o 
   4   5   9        6.26        5.32      7.37 o 
   5   5   9      228.03      232.57     18.76 o 
   6   5   9       10.39       15.47      6.61 o 
   7   5   9      312.03      324.64     20.25 o 
   8   5   9        5.66       -1.43      6.64 o 
   9   5   9       13.10        6.11      7.22 o 
  10   5   9      139.33       90.85     13.70 o 
  11   5   9       54.46       46.81      9.01 o 
  12   5   9       25.20       22.45     10.75 o 
   0   6   9      143.26       91.07     17.36 o 
   1   6   9       22.21       13.22      5.32 o 
   2   6   9      116.31      116.73     11.28 o 
   3   6   9       93.23       87.58     11.40 o 
   4   6   9      167.78      135.50     14.14 o 
   5   6   9        7.30       -1.11      6.30 o 
   6   6   9      131.51      110.45     11.68 o 
   7   6   9       14.65       13.45      8.29 o 
   8   6   9      134.77      134.66     14.54 o 
   9   6   9       41.23       23.07     10.47 o 
   1   7   9      139.61      150.27     15.69 o 
   2   7   9      114.39      109.93     12.43 o 
   3   7   9       64.13       51.43      9.71 o 
   4   7   9       24.15       13.95      6.97 o 
   5   7   9       19.72       15.27      7.71 o 
   0   0  10      386.50      463.29     32.90 o 
   1   0  10       25.32       28.59     15.57 o 
   2   0  10      636.34      754.62     31.49 o 
   3   0  10      260.87      285.76     28.13 o 
   4   0  10     1099.22     1327.66     38.85 o 
   5   0  10      353.76      380.92     25.44 o 
   6   0  10       34.67        8.39     13.57 o 
   7   0  10       22.60       15.12     11.09 o 
   8   0  10      263.33      337.36     26.32 o 
   9   0  10       67.40       57.20     15.09 o 
  10   0  10      364.12      368.13     24.62 o 
  11   0  10       26.73       23.83      7.00 o 
  12   0  10      229.60      242.82     29.11 o 
  13   0  10       20.29       16.90      6.58 o 
   1   1  10       13.27       12.10     10.71 o 
   2   1  10        7.56       14.94      9.11 o 
   3   1  10      532.97      606.96     21.54 o 
   4   1  10      133.62      151.34     13.13 o 
   5   1  10        4.22       -4.21      8.68 o 
   6   1  10       39.74       38.63      9.19 o 
   7   1  10      109.94      111.40     13.27 o 
   8   1  10       23.80       15.81      7.69 o 
   9   1  10       38.87       29.33      8.41 o 
  10   1  10       12.20        3.76      5.67 o 
  11   1  10        3.11       -0.76      6.85 o 
  12   1  10        4.29        0.48      4.76 o 
  13   1  10       21.20       16.09      6.73 o 
   0   2  10      181.57      155.92     26.13 o 
   1   2  10        3.01        6.86      6.31 o 
   2   2  10      113.07      103.57     10.57 o 
   3   2  10       25.08       15.92      6.46 o 
   4   2  10       73.64       75.71      9.13 o 
   5   2  10       68.20       89.32     11.98 o 
   6   2  10      288.68      336.70     17.36 o 
   7   2  10        0.00        9.58      7.84 o 
   8   2  10      282.64      317.48     15.97 o 
   9   2  10       14.96       16.60      6.94 o 
  10   2  10       61.81       42.84      8.49 o 
  11   2  10        2.90        5.00      6.04 o 
  12   2  10      100.63       84.67     12.19 o 
   1   3  10      238.26      254.92     17.75 o 
   2   3  10        0.14        4.65      6.49 o 
   3   3  10      542.20      600.97     34.87 o 
   4   3  10       11.00       20.03      7.14 o 
   5   3  10       67.21       45.07      6.45 o 
   6   3  10        6.51        2.80      6.20 o 
   7   3  10       60.24       39.37      8.14 o 
   8   3  10        8.52       -0.21      6.95 o 
   9   3  10       20.91       13.96      5.88 o 
  10   3  10        0.24        9.42      8.26 o 
  11   3  10        5.13       16.91      9.01 o 
   0   4  10        2.26       -3.24      6.23 o 
   1   4  10        6.93       10.92      5.40 o 
   2   4  10       28.79       21.66      6.77 o 
   3   4  10       21.39       18.51      7.78 o 
   4   4  10       11.88       -1.38      7.11 o 
   5   4  10       27.43       13.98      5.85 o 
   6   4  10      142.11      120.89     17.21 o 
   7   4  10       10.90        6.64      6.65 o 
   8   4  10       66.78       36.84      7.47 o 
   9   4  10        8.19        4.46      7.01 o 
   1   5  10      123.54      125.34     16.13 o 
   2   5  10       45.77       43.43      7.44 o 
   3   5  10      238.35      248.72     18.78 o 
   4   5  10        2.50       26.84      9.34 o 
   5   5  10       30.46       27.30      6.30 o 
   6   5  10        6.58       13.57      6.52 o 
   7   5  10      143.09      105.25     15.33 o 
   1   1  11       61.89       57.57     10.41 o 
   2   1  11       34.96       25.55      9.18 o 
   3   1  11        1.86       -1.72      7.75 o 
   4   1  11       52.73       33.98      9.59 o 
   5   1  11      132.13      109.25     13.76 o 
   6   1  11       55.35       41.47      9.45 o 
   7   1  11       21.78       27.35      7.63 o 
   0   2  11       80.92       50.34     12.42 o 
   1   2  11        1.24       13.94      5.24 o 
   2   2  11       38.31       14.07      6.22 o 
   3   2  11       15.75       22.99      7.01 o 
   4   2  11        9.70       11.13      6.07 o 
   5   2  11      391.08      411.87     25.38 o 
   6   2  11        1.99        1.75      7.24 o 
   1   3  11      424.68      535.29     23.66 o 
   2   3  11        0.13       14.78      7.05 o 
   3   3  11      367.59      420.58     25.37 o 
                                                 
